# Supplementary material for: Plasticity of the Berry Ripening Program in a White Grape Variety
Source: Front Plant Sci. 2016 Jul 12;7:970. doi: 10.3389/fpls.2016.00970 (PMC4940403; doi:10.3389/fpls.2016.00970)
Supplement: Supplementary file 1 [file DataSheet1.XLSX]

## Sheet: Metabolites identified
Supplementary File 1. List of identified metabolites
ID	m/z	Rt	Class	Putative identification	MS/MS	MS3	Reference
1	330.881	3.95202	Benzoic acids derivatives	Monogalloyl glucose	m/z I % 167.7 100.0 312.9 59.0 124.8 45.8 168.7 36.7 149.7 19.7 166.7 10.2	m/z I % 149.6 100.0 166.7 98.3 150.5 46.4 124.7 35.8 123.8 15.0	Sandhu, A. K., & Gu, L. (2010). Antioxidant capacity, phenolic content, and profiling of phenolic compounds in the seeds, skin, and pulp of Vitis rotundifolia (muscadine grapes) as determined by HPLC-DAD-ESI-MS n. Journal of agricultural and food chemistry, 58(8), 4681-4692.
2	592.917	4.11456	Flavan-3-ols derivatives	Prodelphinidin (G-C dimer)	m/z I % 424.9 100.0 288.9 40.4 406.9 38.4 425.9 17.9 407.8 17.4 466.9 11.9 440.8 10.8 176.8 10.7 314.8 10.0	m/z I % 406.8 100.0 422.9 11.3 407.8 9.8	Friedrich, W., Eberhardt, A., & Galensa, R. (2000). Investigation of proanthocyanidins by HPLC with electrospray ionization mass spectrometry. European Food Research and Technology, 211(1), 56-64.
3	304.846	4.89511	Flavan-3-ols	(+)-Epigallocatechin	m/z I % 178.7 100.0 220.7 45.2 124.7 44.2 218.7 39.3 164.6 35.4 136.7 31.1 160.7 13.9 246.7 13.5 260.8 12.0 138.7 11.4	m/z I % 163.7 100.0 176.6 31.9 134.7 21.6 150.6 21.0 136.7 12.5	Lee, J. H., Johnson, J. V., & Talcott, S. T. (2005). Identification of ellagic acid conjugates and other polyphenolics in muscadine grapes by HPLC-ESI-MS. Journal of agricultural and food chemistry, 53(15), 6003-6010.
4	314.883	5.16372	Other phenolics	Hydroxytyrosol glucoside	m/z I % 152.7 100.0 134.7 27.5 122.7 17.6 153.7 9.0 151.8 7.6 164.7 4.8 162.7 3.4 107.8 3.4	m/z I % 122.7 100.0 108.8 5.4 151.6 5.2 152.6 3.4 150.7 2.5	Savarese, M., De Marco, E., & Sacchi, R. (2007). Characterization of phenolic extracts from olives ( Olea europaecv. Pisciottana) by electrospray ionization mass spectrometry. Food chemistry, 105(2), 761-770.
5	372.889	5.31966	Hydroxycinnamic acid derivatives	Hydroxy-caffeic acid dimer	m/z I % 192.7 100.0 177.7 11.3 304.8 10.9 193.7 9.2 326.8 5.6 178.6 4.4	m/z I % 177.7 100.0 192.6 69.8 133.7 6.3	Pati, S., Crupi, P., Benucci, I., Antonacci, D., Di Luccia, A., & Esti, M. (2014). HPLC-DAD–MS/MS characterization of phenolic compounds in white wine stored without added sulfite. Food Research International, 66, 207-215.
6	486.943	6.15178	Hydroxycinnamic acid derivatives	Feruloyl di-glycoside (hexose+pentose)	m/z I % 192.7 100.0 354.9 39.6 446.9 28.8 177.7 20.1	m/z I % 148.7 100.0 133.6 84.4 177.6 51.2	putative identification
7	615.909	6.23272	Hydroxycinnamic acid derivatives	2-S-Glutathionylcaftaric acid	m/z I % 271.8 100.0 439.9 73.9 440.8 20.1 253.8 18.3 483.8 17.8 272.8 13.5 209.7 11.1	m/z I % 253.7 100.0 178.7 45.8 142.7 32.6 209.7 28.5 254.6 20.8 127.7 18.3	Boselli, E., Minardi, M., Giomo, A., & Frega, N. G. (2006). Phenolic composition and quality of white doc wines from Marche (Italy). Analytica chimica acta, 563(1), 93-100.
8	310.82	7.43415	Hydroxycinnamic acid derivatives	Caftaric acid isomer I	m/z I % 148.6 100.0 178.7 41.7 134.7 13.2 179.7 6.0 130.6 4.4	m/z I % 130.6 100.0 86.8 67.8 148.6 67.8	Schütz, K., Kammerer, D. R., Carle, R., & Schieber, A. (2005). Characterization of phenolic acids and flavonoids in dandelion (Taraxacum officinale WEB. ex WIGG.) root and herb by high‐performance liquid chromatography/electrospray ionization mass spectrometry. Rapid Communications in Mass Spectrometry, 19(2), 179-186.
9	576.983	8.10532	Flavan-3-ols derivatives	B-type Procyanidin	m/z I % 424.9 100.0 406.9 66.7 288.8 41.3 450.9 21.1 298.8 19.6 425.8 16.7 286.8 16.7 407.9 12.3	m/z I % 406.9 100.0 407.7 12.3	Library
10	359.122	8.42845	Benzoic acids derivatives	Syringic acid hexose	m/z I % 196.7 100.0 181.9 21.0 122.7 13.8 197.8 13.3	m/z I % 181.7 100.0 196.8 17.8	Maier, C., Conrad, J., Carle, R., Weiss, J., & Schweiggert, R. M. (2015). Phenolic Constituents in Commercial Aqueous Quillaja (Quillaja saponaria Molina) Wood Extracts. Journal of agricultural and food chemistry, 63(6), 1756-1762.
11	577.105	9.28679	Flavan-3-ols derivatives	B-type Procyanidin	m/z I % 424.9 100.0 406.9 66.7 288.8 41.3 450.9 21.1 298.8 19.6 425.8 16.7 286.8 16.7 407.9 12.3	m/z I % 406.9 100.0 407.7 12.3	Library
12	310.815	9.40075	Hydroxycinnamic acid derivatives	Caftaric acid isomer II	m/z I % 148.6 100.0 178.7 41.7 134.7 13.2 179.7 6.0 130.6 4.4	m/z I % 130.6 100.0 86.8 67.8 148.6 67.8	Schütz, K., Kammerer, D. R., Carle, R., & Schieber, A. (2005). Characterization of phenolic acids and flavonoids in dandelion (Taraxacum officinale WEB. ex WIGG.) root and herb by high‐performance liquid chromatography/electrospray ionization mass spectrometry. Rapid Communications in Mass Spectrometry, 19(2), 179-186.
13	889.071	9.57628	Flavan-3-ols derivatives	B-type Procyanidin derivative	m/z I % 576.9 100.0 310.8 57.8 424.9 46.3	m/z I % 424.9 100.0 406.9 288.9	putative identification
14	576.944	9.96562	Flavan-3-ols derivatives	B-type Procyanidin	m/z I % 424.9 100.0 406.9 66.7 288.8 41.3 450.9 21.1 298.8 19.6 425.8 16.7 286.8 16.7 407.9 12.3	m/z I % 406.9 100.0 407.7 12.3	Library
15	202.748	10.3893	Aminoacids and derivatives	L-Tryptophan	m/z I % 158.7 100.0 115.7 20.7 141.6 16.2 185.6 6.4 116.7 5.1	m/z I % 115.7 100.0 158.8 93.5	MassBank
16	304.847	10.8654	Flavan-3-ols	(-)-Epigallocatechin	m/z I % 178.7 100.0 218.7 72.6 220.7 54.1 124.7 42.2 136.7 37.4 164.6 25.4 166.7 15.7 260.7 13.4 163.6 11.8 176.7 11.1 138.7 10.4	m/z I % 134.6 100.0 163.6 71.9 176.7 54.1	Library
17	298.913	10.9372	Benzoic acids derivatives	Hydroxybenzoyl hexose	m/z I % 136.7 100.0 137.7 4.5	m/z I % 92.7 100.0	Library
18	402.924	11.3915	Hydroccinimmac acid derivatives	Ferulic acid hexose derivative	m/z I % 354.9 100.0 192.7 78.6 366.9 44.4 355.8 14.1 356.9 7.3	m/z I % 192.7 100.0 193.6 14.2	putative identification
19	292.899	11.5544	Other compounds	Dihydroxyl glucosyl cyclohexane	m/z I % 130.7 100.0 290.8 8.5 131.7 6.7 118.7 6.1 112.7 5.5 100.7 5.3	m/z I % 84.7 100.0 128.7 77.2	Chuaa, L. S., Yapa, K. C., & Jaganathb, I. B. NPC Natural Product Communications 2013. NPC Natural Product Communications, 1725.
20	865.15	11.6408	Flavan-3-ols derivatives	Procyanidin trimer	m/z I % 424.9 100.0 576.9 90.7 406.8 87.2 695.0 70.0 448.9 51.6 544.0 47.2 286.8 37.6 738.9 37.0 713.0 34.7	m/z I % 284.8 100.0 242.5 84.2	Rockenbach, I. I., Jungfer, E., Ritter, C., Santiago-Schübel, B., Thiele, B., Fett, R., & Galensa, R. (2012). Characterization of flavan-3-ols in seeds of grape pomace by CE, HPLC-DAD-MS n and LC-ESI-FTICR-MS. Food Research International, 48(2), 848-855.
21	288.833	12.0437	Flavan-3-ols	(+)-Catechin	m/z I % 244.8 100.0 204.7 30.6 178.7 27.0 202.7 20.8 245.8 18.0 230.7 12.9 124.7 12.7 246.7 9.1 164.7 8.9	m/z I % 244.7 100.0 202.7 13.9 160.8 4.8 187.7 4.4 186.7 4.1	Library
22	464.883	12.2288	Dihydroflavonols	Dihydroquercetin hexoside	m/z I % 302.8 100.0 284.8 59.6 176.7 11.2 303.7 9.5 240.8 5.7 285.7 4.0 446.8 2.4 399.0 1.9 418.0 1.8	m/z I % 284.8 100.0 124.7 24.7 176.6 19.5 285.7 14.5	Hashim, S. N., Schwarz, L. J., Boysen, R. I., Yang, Y., Danylec, B., & Hearn, M. T. (2013). Rapid solid-phase extraction and analysis of resveratrol and other polyphenols in red wine. Journal of Chromatography A, 1313, 284-290.
23	865.089	12.3364	Flavan-3-ols derivatives	Procyanidin trimer	m/z I % 424.9 100.0 576.9 90.7 406.8 87.2 695.0 70.0 448.9 51.6 544.0 47.2 286.8 37.6 738.9 37.0 713.0 34.7	m/z I % 284.8 100.0 242.5 84.2	Rockenbach, I. I., Jungfer, E., Ritter, C., Santiago-Schübel, B., Thiele, B., Fett, R., & Galensa, R. (2012). Characterization of flavan-3-ols in seeds of grape pomace by CE, HPLC-DAD-MS n and LC-ESI-FTICR-MS. Food Research International, 48(2), 848-855.
24	324.867	12.5467	Hydroxycinnamic acid derivatives	p-Coumaroyl hexose	m/z I % 162.7 100.0 144.6 19.7 118.7 12.6 163.7 7.3 186.7 5.7	m/z I % 118.7 100.0 162.7 79.6	Narváez-Cuenca, C. E., Vincken, J. P., & Gruppen, H. (2012). Identification and quantification of (dihydro) hydroxycinnamic acids and their conjugates in potato by UHPLC–DAD–ESI-MS n. Food Chemistry, 130(3), 730-738.
25	294.709	12.5468	Hydroxycinnamic acid derivatives	Coutaric acid isomer I	m/z I % 162.6 100.0 118.7 10.8 163.7 9.9		Schütz, K., Kammerer, D. R., Carle, R., & Schieber, A. (2005). Characterization of phenolic acids and flavonoids in dandelion (Taraxacum officinale WEB. ex WIGG.) root and herb by high‐performance liquid chromatography/electrospray ionization mass spectrometry. Rapid Communications in Mass Spectrometry, 19(2), 179-186.
26	468.901	12.6643	Flavan-3-ols derivatives	(Epi)catechin derivative	m/z I % 288.8 100.0 289.7 13.7 137.8 5.9 314.9 4.9 244.7 4.9 423.0 4.8 316.9 4.4 245.5 3.8	m/z I % 244.8 100.0 204.7 44.4 288.7 43.8 202.8 17.1 230.6 14.3 178.8 12.9 124.7 10.9	putative identification
27	294.805	13.2228	Hydroxycinnamic acid derivatives	Coutaric acid isomer II	m/z I % 162.6 100.0 118.7 10.8 163.7 9.9	m/z I % 118.7 100.0 162.7 15.2 119.7 10.8	Schütz, K., Kammerer, D. R., Carle, R., & Schieber, A. (2005). Characterization of phenolic acids and flavonoids in dandelion (Taraxacum officinale WEB. ex WIGG.) root and herb by high‐performance liquid chromatography/electrospray ionization mass spectrometry. Rapid Communications in Mass Spectrometry, 19(2), 179-186.
28	625.039	13.7128	Flavonols	Quercetin di-hexoside	m/z I % 462.8 100.0 300.7 70.1 463.6 22.8 461.9 12.9 301.7 12.8 298.8 6.5 271.5 4.9 565.7 4.9 476.2 4.2 183.6 3.9 504.9 3.4	m/z I % 300.7 100.0	Ye, M., Yan, Y., & Guo, D. A. (2005). Characterization of phenolic compounds in the Chinese herbal drug Tu‐Si‐Zi by liquid chromatography coupled to electrospray ionization mass spectrometry. Rapid Communications in Mass Spectrometry, 19(11), 1469-1484.
29	576.941	13.752	Flavan-3-ols derivatives	B-type Procyanidin	m/z I % 424.9 100.0 407.0 83.8 288.9 41.2 425.7 21.5 407.7 10.9 450.9 9.1 450.7 8.3 286.9 7.5 423.0 7.5 451.9 6.9 298.8 6.9 244.8 6.7	m/z I % 406.8 100.0 272.8 10.4 407.7 10.0 338.8 8.2 228.7 5.0 422.9 5.0	Library
30	592.917	13.941	Flavan-3-ols derivatives	Prodelphinidin (G-C dimer)	m/z I % 424.9 100.0 288.9 40.4 406.9 38.4 425.9 17.9 407.8 17.4 466.9 11.9 440.8 10.8 176.8 10.7 314.8 10.0	m/z I % 406.8 100.0 422.9 11.3 407.8 9.8	Dall’Acqua, S., Minesso, P., Shresta, B. B., Comai, S., Jha, P. K., Gewali, M. B., ... & Innocenti, G. (2012). Phytochemical and Antioxidant-Related Investigations on Bark of Abies spectabilis (D. Don) Spach. from Nepal. Molecules, 17(2), 1686-1697.
31	354.899	14.0454	Hydroxycinnamic acid derivatives	Ferulic acid hexose	m/z I % 192.6 100.0 216.7 66.8 174.7 64.8 133.8 15.4 159.6 11.9	m/z I % 133.7 100.0 148.7 32.1 192.7 18.0 177.6 15.6 134.7 12.2 176.8 9.6 174.8 4.7 190.7 2.9	Kammerer, D., Carle, R., & Schieber, A. (2004). Characterization of phenolic acids in black carrots (Daucus carota ssp. sativus var. atrorubens Alef.) by high‐performance liquid chromatography/electrospray ionization mass spectrometry. Rapid communications in mass spectrometry, 18(12), 1331-1340.
32	400.982	14.1248	Other phenolics	Unidentified flavonoid (tentatively identified as Apigenin pentoside)	m/z I % 268.8 100.0 160.7 72.6 158.6 9.3 112.7 8.7 270.1 6.5 142.7 6.3 232.6 5.8 159.4 4.8 340.9 3.7 269.8 3.6	m/z I % 160.7 100.0 100.7 32.6	Lantzouraki, D. Z., Sinanoglou, V. J., Zoumpoulakis, P. G., Glamočlija, J., Ćirić, A., Soković, M., ... & Proestos, C. (2015). Antiradical–antimicrobial activity and phenolic profile of pomegranate (Punica granatum L.) juices from different cultivars: a comparative study. RSC Advances, 5(4), 2602-2614.
33	324.856	14.4526	Hydroxycinnamic acid derivatives	Fertaric acid	m/z I % 192.7 100.0 193.7 8.1 130.6 5.6 112.7 5.6 133.7 5.5 177.7 2.9 148.7 1.3 102.6 0.9 218.9 0.8	m/z I % 133.6 100.0 148.7 82.1 192.7 79.2 177.7 48.2 149.6 9.3 178.7 6.8	Schütz, K., Kammerer, D. R., Carle, R., & Schieber, A. (2005). Characterization of phenolic acids and flavonoids in dandelion (Taraxacum officinale WEB. ex WIGG.) root and herb by high‐performance liquid chromatography/electrospray ionization mass spectrometry. Rapid Communications in Mass Spectrometry, 19(2), 179-186.
34	288.839	15.0164	Flavan-3-ols	(-)-Epicatechin	m/z I % 244.8 100.0 204.7 43.5 178.7 22.1 202.8 19.8 124.8 11.1 160.7 11.0 245.8 9.3 230.7 8.5 186.7 8.3 246.9 5.9 136.7 5.8	m/z I % 244.7 100.0 202.7 20.5 226.7 7.7 187.7 7.0 160.7 5.5 202.0 3.9	Library
35	461.025	15.2517	Other phenolics	Unidentified flavonoid (tentatively identified as Apigenin rhamnoside) M+HCOOH-1	m/z I % 415.0 100.0 415.8 23.1 269.0 4.8 160.8 1.1	m/z I % 268.7 100.0 160.7 43.2	Lantzouraki, D. Z., Sinanoglou, V. J., Zoumpoulakis, P. G., Glamočlija, J., Ćirić, A., Soković, M., ... & Proestos, C. (2015). Antiradical–antimicrobial activity and phenolic profile of pomegranate (Punica granatum L.) juices from different cultivars: a comparative study. RSC Advances, 5(4), 2602-2614.
36	728.972	15.3004	Flavan-3-ols derivatives	Procyanidin dimer monogallate	m/z I % 577.0 100.0 406.8 66.9 407.7 27.3 577.9 25.7 558.9 25.1 451.0 22.3 424.9 21.9 602.9 21.0 433.0 17.0 268.8 14.1 286.9 13.8 280.8 13.6	m/z I % 406.6 100.0 406.9 87.9 288.8 84.4 451.0 69.1 559.9 47.5 422.8 44.3 298.9 43.0 559.0 39.8 424.8 34.4 408.2 34.1	Rockenbach, I. I., Jungfer, E., Ritter, C., Santiago-Schübel, B., Thiele, B., Fett, R., & Galensa, R. (2012). Characterization of flavan-3-ols in seeds of grape pomace by CE, HPLC-DAD-MS n and LC-ESI-FTICR-MS. Food Research International, 48(2), 848-855.
37	448.917	15.3798	Other phenolics	5,7,3′,4′-Tetrahydroxyflavanone 7-O-glucoside	m/z I % 286.8 100.0 258.9 55.0 268.8 31.9 287.8 13.5 259.8 6.8 269.8 5.1 242.9 4.4 178.7 3.5 430.8 3.1 152.7 2.9 124.8 2.9 282.8 2.6	m/z I % 258.8 100.0 286.8 44.5 242.8 19.3 124.8 14.8 259.9 12.0	Qiao, X., He, W. N., Xiang, C., Han, J., Wu, L. J., Guo, D. A., & Ye, M. (2011). Qualitative and Quantitative Analyses of Flavonoids in Spirodela polyrrhiza by High‐performance Liquid Chromatography Coupled with Mass Spectrometry. Phytochemical analysis, 22(6), 475-483.
38	865.071	15.5242	Flavan-3-ols derivatives	Procyanidin trimer	m/z I % 424.9 100.0 576.9 90.7 406.8 87.2 695.0 70.0 448.9 51.6 544.0 47.2 286.8 37.6 738.9 37.0 713.0 34.7	m/z I % 284.8 100.0 242.5 84.2	Rockenbach, I. I., Jungfer, E., Ritter, C., Santiago-Schübel, B., Thiele, B., Fett, R., & Galensa, R. (2012). Characterization of flavan-3-ols in seeds of grape pomace by CE, HPLC-DAD-MS n and LC-ESI-FTICR-MS. Food Research International, 48(2), 848-855.
39	328.878	15.5706	Benzoic acids derivatives	Vanillic acid hexose	m/z I % 190.7 100.0 166.7 38.4 220.6 7.3	m/z I % 174.5 100.0 190.7 33.1 148.7 31.3	Lantzouraki, D. Z., Sinanoglou, V. J., Zoumpoulakis, P. G., Glamočlija, J., Ćirić, A., Soković, M., ... & Proestos, C. (2015). Antiradical–antimicrobial activity and phenolic profile of pomegranate (Punica granatum L.) juices from different cultivars: a comparative study. RSC Advances, 5(4), 2602-2614.
40	739.019	16.338	Flavan-3-ols derivatives	Glycosilated dimeric procaynidin	m/z I % 586.9 100.0 434.8 39.0 449.0 38.7 416.9 36.5 338.8 35.8 568.9 24.2 587.8 18.6 629.0 15.4 458.8 14.7 288.8 14.1 628.7 10.8 452.0 10.6 451.0 10.5	m/z I % 434.7 100.0	Maldini, M., Montoro, P., Piacente, S., & Pizza, C. NPC Natural Product Communications 2009. NPC Natural Product Communications, 1671.
41	728.995	16.3775	Flavan-3-ols derivatives	Procyanidin dimer monogallate	m/z I % 406.7 100.0 288.7 86.8 440.8 64.5 407.9 64.3 578.0 41.0 576.9 35.4 559.0 27.3 268.7 19.7 450.9 16.6 543.9 16.6	nf	Rockenbach, I. I., Jungfer, E., Ritter, C., Santiago-Schübel, B., Thiele, B., Fett, R., & Galensa, R. (2012). Characterization of flavan-3-ols in seeds of grape pomace by CE, HPLC-DAD-MS n and LC-ESI-FTICR-MS. Food Research International, 48(2), 848-855.
42	365.942	16.7708	Aminoacids and derivatives	Tryptophan-N-glucoside	m/z I % 185.7 100.0 203.7 74.2 141.7 54.4 186.6 15.6 245.7 10.1	m/z I % 141.7 100.0 142.8 7.2	Anesi, A., Stocchero, M., Dal Santo, S., Commisso, M., Zenoni, S., Ceoldo, S., ... & Guzzo, F. (2015). Towards a scientific interpretation of the terroir concept: plasticity of the grape berry metabolome. BMC plant biology, 15(1), 191.
43	434.732	17.2225	Dihydroflavonols	Dihydroquercetin-pentoside	m/z I % 284.8 100.0 150.7 78.1 302.8 61.4 308.7 21.9 427.1 16.6 178.8 15.8	nf	Mämmelä, P. (2001). Phenolics in selected European hardwood species by liquid chromatography–electrospray ionisation mass spectrometryElectronic Supplementary Information available. See http://www. rsc. org/suppdata/an/b1/b104584a. Analyst, 126(9), 1535-1538.
44	478.812	17.3584	Flavonols	Myricetin hexoside	m/z I % 316.7 100.0 315.9 96.1 317.7 17.4 178.6 11.4 433.0 7.4 318.8 6.1 270.9 4.6 179.3 4.4	nf	Lee, J. H., Lee, S. J., Park, S., Kim, H. K., Jeong, W. Y., Choi, J. Y., ... & Shin, S. C. (2011). Characterisation of flavonoids in Orostachys japonicus A. Berger using HPLC–MS/MS: Contribution to the overall antioxidant effect. Food Chemistry, 124(4), 1627-1633.
45	521.076	17.4939	Isoflavones	Irigenin hexoside	m/z I % 358.9 100.0 359.8 22.9 228.7 13.8 361.0 11.5 344.0 11.5	m/z I % 328.9 100.0 344.1 47.3 344.7 45.0	Wei, Y., Shu, P., Hong, J., & Qin, M. (2012). Qualitative and quantitative evaluation of phenolic compounds in Iris dichotoma Pall. Phytochemical Analysis, 23(3), 197-207.
46	609.029	18.8185	Flavonols	Quercetin-3-O-rutinoside	m/z I % 300.8 100.0 299.9 11.1 270.7 10.5 301.7 7.1 256.8 5.8 342.8 5.5 178.5 5.2	m/z I % 300.8 100.0	Library
47	388.795	18.9031	Stilbenes	Resveratrol glucoside isomer I	m/z I % 226.7 100.0 227.7 15.3 389.5 9.1 340.8 5.8	m/z I % 226.8 100.0	Sandhu, A. K., & Gu, L. (2010). Antioxidant capacity, phenolic content, and profiling of phenolic compounds in the seeds, skin, and pulp of Vitis rotundifolia (muscadine grapes) as determined by HPLC-DAD-ESI-MS n. Journal of agricultural and food chemistry, 58(8), 4681-4692.
48	440.919	18.9935	Flavan-3-ols	(Epi)catechingallate	m/z I % 288.8 100.0 168.6 39.9 302.8 20.5 330.7 11.6 164.6 11.4 289.9 8.6	m/z I % 244.8 100.0 174.6 40.0 286.9 35.5 289.0 22.7	Rockenbach, I. I., Jungfer, E., Ritter, C., Santiago-Schübel, B., Thiele, B., Fett, R., & Galensa, R. (2012). Characterization of flavan-3-ols in seeds of grape pomace by CE, HPLC-DAD-MS n and LC-ESI-FTICR-MS. Food Research International, 48(2), 848-855.
49	462.924	19.457	Flavonols	Quercetin-3-O-glucoside	m/z I % 300.8 100.0 299.9 30.9 301.7 9.7 150.7 5.6 178.7 3.6 254.8 2.6 270.8 2.5	m/z I % 300.7 100.0 178.6 55.7 150.7 51.7 299.8 43.1 255.5 14.0	Library
50	476.87	19.5105	Flavonols	Quercetin glucuronide	m/z I % 300.8 100.0 301.7 13.8 178.7 4.4 150.6 2.7	m/z I % 300.8 100.0 178.6 16.7 150.6 13.3 151.7 6.4	Hvattum, E. (2002). Determination of phenolic compounds in rose hip (Rosa canina) using liquid chromatography coupled to electrospray ionisation tandem mass spectrometry and diode‐array detection. Rapid communications in mass spectrometry, 16(7), 655-662.
51	448.951	19.8101	Dihydroflavonols	Dihydroquercetin-3-O-rhamnoside	m/z I % 284.8 100.0 302.8 37.6 150.6 20.7 285.8 10.2 176.7 9.6 323.0 6.6	m/z I % 284.7 100.0 240.7 53.4 174.7 22.7 198.8 21.2 216.7 13.4 213.7 10.6 266.6 10.1	Correa, C. R., Li, L., Aldini, G., Carini, M., Chen, C. Y. O., Chun, H. K., ... & Yeum, K. J. (2010). Composition and stability of phytochemicals in five varieties of black soybeans (Glycine max). Food chemistry, 123(4), 1176-1184.
52	432.834	20.1702	Flavonols	Quercetin pentoside	m/z I % 300.7 100.0 301.7 17.1 270.8 15.5 299.8 10.9	m/z I % 300.8 100.0 299.8 91.6 150.7 17.8 178.8 12.3 179.7 4.5 255.7 3.6 298.7 3.1	Lhuillier, A., Fabre, N., Moyano, F., Martins, N., Claparols, C., Fourasté, I., & Moulis, C. (2007). Comparison of flavonoid profiles of Agauria salicifolia (Ericaceae) by liquid chromatography-UV diode array detection–electrospray ionisation mass spectrometry. Journal of Chromatography A, 1160(1), 13-20.
53	592.962	20.5474	Flavonols	kaempferol rutinoside	m/z I % 284.7 100.0 285.8 30.9 326.8 12.6 256.4 7.4 212.9 7.1 327.8 6.6 186.7 6.5 266.8 5.4 228.7 5.4	m/z I % 239.8 100.0 256.7 95.3 284.7 67.3 196.7 52.8	Llorent-Martínez, E. J., Spínola, V., Gouveia, S., & Castilho, P. C. (2015). HPLC-ESI-MS n characterization of phenolic compounds, terpenoid saponins, and other minor compounds in Bituminaria bituminosa. Industrial Crops and Products, 69, 80-90.
54	447.1	20.7	Flavonols	Kaempferol-3-O-glucoside	m/z I % 283.8 100.0 284.8 90.4 254.8 18.4 326.8 17.5 285.8 13.6 226.7 9.1	m/z I % 283.8 100.0 284.8 38.4 255.7 16.5 256.7 9.2 226.5 7.8 254.7 5.0	Library
55	424.975	21.0302	Flavan-3-ols derivatives	(Epi)catechin derivative	m/z I % 288.8 100.0 152.6 16.6 270.9 6.8 289.8 5.8 392.5 4.7 407.7 2.9 164.7 2.9 244.7 2.7 314.8 2.6	m/z I % 244.8 100.0 204.7 73.4	putative identification
56	446.945	21.2329	Flavonols	Kaempferol hexoside II	m/z I % 283.8 100.0 284.8 90.4 254.8 18.4 326.8 17.5 285.8 13.6 226.7 9.1	m/z I % 283.8 100.0 284.8 38.4 255.7 16.5 256.7 9.2 226.5 7.8 254.7 5.0	putative identification
57	460.816	21.3283	Flavonols	Kaempferol glucuronide	m/z I % 284.8 100.0 285.7 20.1	m/z I % 284.8 100.0 240.9 64.8 150.4 38.5 256.8 36.4	Lhuillier, A., Fabre, N., Moyano, F., Martins, N., Claparols, C., Fourasté, I., & Moulis, C. (2007). Comparison of flavonoid profiles of Agauria salicifolia (Ericaceae) by liquid chromatography-UV diode array detection–electrospray ionisation mass spectrometry. Journal of Chromatography A, 1160(1), 13-20.
58	476.946	21.5393	Flavonols	(Iso)rhamnetin hexoside	m/z I % 313.9 100.0 314.8 43.8 284.8 21.9 270.8 18.5 356.8 14.4 285.8 10.8	m/z I % 313.8 100.0	Püssa, T., Pällin, R., Raudsepp, P., Soidla, R., & Rei, M. (2008). Inhibition of lipid oxidation and dynamics of polyphenol content in mechanically deboned meat supplemented with sea buckthorn (Hippophae rhamnoides) berry residues. Food chemistry, 107(2), 714-721. Engels, C., Gräter, D., Esquivel, P., Jiménez, V. M., Gänzle, M. G., & Schieber, A. (2012). Characterization of phenolic compounds in …
59	432.965	21.8112	Dihydroflavonols	Dihydrokaempferol 3-rhamnoside	m/z I % 268.8 100.0 286.7 21.3 258.8 15.0 269.7 12.7 178.6 11.3 150.7 5.8 151.6 5.8	m/z I % 268.7 100.0 269.8 17.7 150.5 3.9 224.7 3.2	Zhang, H., Li, B., Zong, X., & Li, L. (2013). Preparative separation of flavonoids in plant extract of Smilacis Glabrae Roxb. by high performance counter‐current chromatography. Journal of separation science, 36(11), 1853-1860.
60	416.831	22.1564	Flavonols	Kaempferol pentoside	m/z I % 284.8 100.0 283.8 98.2 254.8 22.7 285.8 11.8 150.6 5.4 326.7 4.6 372.8 4.1 187.8 3.8	m/z I % 284.7 100.0	Lhuillier, A., Fabre, N., Moyano, F., Martins, N., Claparols, C., Fourasté, I., & Moulis, C. (2007). Comparison of flavonoid profiles of Agauria salicifolia (Ericaceae) by liquid chromatography-UV diode array detection–electrospray ionisation mass spectrometry. Journal of Chromatography A, 1160(1), 13-20.
61	388.999	22.3877	Stilbenes	Resveratrol glucoside isomer II	m/z I % 226.8 100.0 227.6 8.1	m/z I % 226.5 100.0	Sandhu, A. K., & Gu, L. (2010). Antioxidant capacity, phenolic content, and profiling of phenolic compounds in the seeds, skin, and pulp of Vitis rotundifolia (muscadine grapes) as determined by HPLC-DAD-ESI-MS n. Journal of agricultural and food chemistry, 58(8), 4681-4692.
62	451.1	22.7209	Other phenolics	Cinchonain Ib	m/z I % 340.9 100.0 341.7 16.3 176.7 9.9 216.7 7.1 298.8 4.9 188.7 4.5 230.8 4.3 218.8 2.5 217.6 2.4 288.8 2.4 219.7 2.1	m/z I % 216.6 100.0 230.7 91.5 176.6 67.0 188.6 40.1 228.8 38.1 218.8 35.8 190.6 21.7 340.9 15.7	Beltrame, F. L., Rodrigues Filho, E., Barros, F. A. P., Cortez, D. A., & Cass, Q. B. (2006). A validated higher-performance liquid chromatography method for quantification of cinchonain Ib in bark and phytopharmaceuticals of Trichilia catigua used as Catuaba. Journal of Chromatography A, 1119(1), 257-263.
63	430.8	22.9351	Flavonols	Kaempferol rhamnoside	m/z I % 284.7 100.0 283.8 37.7 266.8 26.2 285.7 17.8 222.8 8.4 254.7 4.4 268.9 3.8 304.8 3.8 226.6 3.6	m/z I % 284.7 100.0	Lhuillier, A., Fabre, N., Moyano, F., Martins, N., Claparols, C., Fourasté, I., & Moulis, C. (2007). Comparison of flavonoid profiles of Agauria salicifolia (Ericaceae) by liquid chromatography-UV diode array detection–electrospray ionisation mass spectrometry. Journal of Chromatography A, 1160(1), 13-20.
64	434.926	23.1379	Other phenolics	Phloretin hexoside	m/z I % 272.8 100.0 166.7 5.9 273.8 4.9 388.6 3.1	m/z I % 270.7 100.0	Hilt, P., Schieber, A., Yildirim, C., Arnold, G., Klaiber, I., Conrad, J., ... & Carle, R. (2003). Detection of phloridzin in strawberries (Fragaria x ananassa Duch.) by HPLC-PDA-MS/MS and NMR spectroscopy. Journal of agricultural and food chemistry, 51(10), 2896-2899.
