# Supplementary material for: Plasticity of the Berry Ripening Program in a White Grape Variety
Source: Front Plant Sci. 2016 Jul 12;7:970. doi: 10.3389/fpls.2016.00970 (PMC4940403; doi:10.3389/fpls.2016.00970)
Supplement: Supplementary file 2 [file DataSheet2.XLSX]

## Sheet: Foglio1
Supplementary File 2. Transcriptome PCA Loadings
Gene ID	PC1 Loading Score	PC2 Loading Score	Functional Annotation	Switch Gene Red Berry Palumbo et al. 2014	Functional Category	First/Last Percentile
VIT_18s0001g14350	0.0130997	-0.000182962	No hit	X	No Hit	pc1
VIT_14s0108g01070	0.0130178	-0.000541578	NAC domain-containing protein (VvNAC11)	X	Transcription Factor Activity	pc1
VIT_19s0014g04790	0.0130063	-0.000796122	Organic cation/carnitine transporter4	X	Transport	pc1
VIT_18s0001g10480	0.0129887	-0.00128594	Unknown protein	X	Unknown Protein	pc1
VIT_01s0011g02770	0.0129854	-0.000946704	Zinc finger CCHC domain-containing protein 8	X	DNA/RNA Metabolic Process	pc1
VIT_06s0004g06290	0.0129641	0.000353511	Binding		Unknown Protein	pc1
VIT_06s0061g00180	0.0129212	0.000329669	WD40			pc1
VIT_08s0040g00510	0.012895	0.000176022	ZIFL2 (zinc induced facilitator-like 2)	X	Transport	pc1
VIT_12s0057g00310	0.0128606	0.000181147	Gamete expressed1 (GEX1)	X		pc1
VIT_16s0098g00890	0.0128388	0.000274637	Harpin-induced protein	X	Response to Stress	pc1
VIT_02s0025g00220	0.0128324	-0.00192939	Chlororespiratory reduction 4 (CRR4)	X	Generation of Energy	pc1
VIT_15s0048g00830	0.0128229	-0.00136048	LOB domain-containing 18 (Asymmetric leaves 2-like protein 20)	X	Transcription Factor Activity	pc1
VIT_04s0008g00660	0.012817	0.000665867	Early flowering 3	X	Developmental Process	pc1
VIT_13s0019g00490	0.0128122	0.000259512	PHD zinc finger protein			pc1
VIT_18s0001g15060	0.0128113	0.0027245	No hit	X	No Hit	pc1
VIT_02s0025g02170	0.0128112	-0.00255547	Trehalase precursor		Carbohydrate Metabolic Process	pc1
VIT_18s0001g07200	0.012799	-0.0005933	SUPPRESSOR OF ACAULIS 51		Transcription Factor Activity	pc1
VIT_04s0023g02510	0.01279	-0.0014511	Glycosyl transferase family 1 protein	X	Carbohydrate Metabolic Process	pc1
VIT_13s0106g00650	0.0127712	-0.00123298	No hit		No Hit	pc1
VIT_04s0023g02200	0.0127579	-0.000287365	S-adenosyl-L-methionine:salicylic acid carboxyl methyltransferase	X	Cellular Amino Acids and Derivative Metabolic Process	pc1
VIT_16s0022g01690	0.0127181	0.00102395	Band 7 family		Cellular Process	pc1
VIT_00s0125g00190	0.0127149	-0.000714402	Potassium transporter (KUP1)		Transport	pc1
VIT_05s0062g00010	0.0127063	-0.00204424	PUMILIO 5 (APUM5)			pc1
VIT_06s0004g03390	0.0127009	0.000935418	TET3 (tetraspanin3)	X	Developmental Process	pc1
VIT_12s0059g02520	0.0127004	-0.000573436	fringe	X		pc1
VIT_00s0301g00100	0.0126968	-0.00218453	BFN1 (bifunctional nuclease I)	X	DNA/RNA Metabolic Process	pc1
VIT_02s0025g05130	0.0126965	-0.000749474	High mobility group HMG-I and HMG-Y, DNA-binding		Transcription Factor Activity	pc1
VIT_16s0050g00570	0.0126926	-0.000749395	Pectinacetylesterase	X	Cell Wall Metabolism	pc1
VIT_12s0035g01920	0.0126844	-0.0013606	Methionine S-methyltransferase		Cellular Amino Acids and Derivative Metabolic Process	pc1
VIT_12s0035g01240	0.0126674	-0.0030355	No hit		No Hit	pc1
VIT_03s0091g00200	0.0126623	-0.0033824	DNA repair protein REV1	X	DNA/RNA Metabolic Process	pc1
VIT_06s0004g01650	0.0126504	-2.12666e-05	Acetyl-CoA carboxylase, biotin carboxylase	X	Lipid Metabolic Process	pc1
VIT_04s0023g02110	0.0126481	0.00118843	Unknown protein		Unknown Protein	pc1
VIT_14s0108g00970	0.0126464	-0.00361882	Pentatricopeptide (PPR) repeat		Pentatricopeptide (PPR) repeat-containing protein	pc1
VIT_17s0000g01340	0.0126462	-0.000948642	Unknown		Unknown Protein	pc1
VIT_04s0044g00610	0.0126456	0.000505865	Unknown protein		Unknown Protein	pc1
VIT_03s0091g01020	0.0126389	-0.00145746	Unknown protein		Unknown Protein	pc1
VIT_10s0003g00800	0.0126292	-0.00355382	Unknown	X	Unknown Protein	pc1
VIT_01s0011g04210	0.012629	-0.00189475	Amino acid permease		Transport	pc1
VIT_03s0038g01810	0.0126257	0.000557709	XAP5			pc1
VIT_05s0020g02500	0.0126238	-0.00149426	Unknown protein	X	Unknown Protein	pc1
VIT_00s1542g00010	0.0126097	-0.00152466	Receptor protein kinase		Signal Transduction	pc1
VIT_13s0019g05370	0.0125845	0.000833729	Histone H2B			pc1
VIT_00s0323g00070	0.012581	-0.00162516	Pectin methylesterase inhibitor	X	Cell Wall Metabolism	pc1
VIT_14s0060g00420	0.0125771	-0.0027549	Pyruvate dehydrogenase kinase		Carbohydrate Metabolic Process	pc1
VIT_07s0005g02730	0.0125624	-0.00124793	Myb Radialis		Developmental Process	pc1
VIT_04s0008g04730	0.0125622	-0.00296887	Unknown protein		Unknown Protein	pc1
VIT_14s0083g00530	0.0125487	-0.00180855	Cell division protein FtsH	X	Transport	pc1
VIT_00s0375g00040	0.0125445	0.000848816	NAC domain-containing protein (VvNAC03)		Transcription Factor Activity	pc1
VIT_14s0066g01070	0.0125438	-0.00444999	Peptide deformylase, chloroplast precursor		Carbohydrate Metabolic Process	pc1
VIT_07s0031g01880	0.0125406	-0.000437964	Ubiquitin-specific protease 27			pc1
VIT_18s0001g00990	0.0125354	-0.00077414	Calcium Dependent Protein Kinase (VvCPK15)		Signal Transduction	pc1
VIT_18s0001g06120	0.012532	0.00112588	Cis-zeatin O-beta-D-glucosyltransferase	X	Secondary Metabolic Process	pc1
VIT_08s0007g04480	0.0125303	-0.00106139	Pectinesterase family		Cell Wall Metabolism	pc1
VIT_18s0117g00370	0.0125299	-0.00364282	R protein L6		Response to Stress	pc1
VIT_13s0067g03510	0.0125288	-0.00113683	ARR9 typeA	X	Response to Hormone Stimulus	pc1
VIT_19s0015g00740	0.0125269	-0.00027618	Prefoldin			pc1
VIT_12s0059g01430	0.0125227	-0.0012753	Argonaute (AGO1)	X	DNA/RNA Metabolic Process	pc1
VIT_05s0102g00250	0.0125213	-0.0010991	Unknown protein	X	Unknown Protein	pc1
VIT_04s0008g01890	0.0125212	-0.00210834	F-box family protein (FBL15)			pc1
VIT_14s0068g00840	0.0125108	0.00104078	RBR1 (retinoblastoma-related 1)		Cellular Process	pc1
VIT_14s0171g00150	0.0125055	-0.00264927	Avr9/Cf-9 rapidly elicited protein 57		Response to Stress	pc1
VIT_18s0001g13790	0.0125033	0.000513853	Cytochrome P450, family 83, subfamily B, polypeptide 1		Secondary Metabolic Process	pc1
VIT_06s0080g00270	0.012499	-0.00301162	Zinc finger (C2H2 type) protein (WIP3)		Transcription Factor Activity	pc1
VIT_00s0662g00020	0.0124968	-0.00232379	Unknown protein	X	Unknown Protein	pc1
VIT_18s0001g15070	0.0124759	0.00230817	No hit		No Hit	pc1
VIT_11s0016g04200	0.0124702	-0.00461923	MEE55 (maternal effect embryo arrest 55)	X	Developmental Process	pc1
VIT_18s0001g09480	0.0124627	-0.00353902	PUMILIO 8 (APUM8)		DNA/RNA Metabolic Process	pc1
VIT_02s0025g04590	0.0124614	-0.0025965	TCP family transcription factor TCP9		Transcription Factor Activity	pc1
VIT_11s0016g03860	0.0124604	-0.00176763	Raspberry3		Developmental Process	pc1
VIT_18s0001g14340	0.0124547	0.000719832	No hit		No Hit	pc1
VIT_06s0004g04250	0.0124533	0.0013718	Histone H2B		DNA/RNA Metabolic Process	pc1
VIT_09s0002g07860	0.0124512	0.000585113	Glycerol kinase		Lipid Metabolic Process	pc1
VIT_08s0007g08730	0.0124493	-0.00172303	ABC Transporter (VvAOH1 - VvABCA1)		Transport	pc1
VIT_11s0118g00260	0.0124491	-0.00322865	Multimeric translocon complex in the outer envelope membrane 132 TOC132		Transport	pc1
VIT_02s0025g01230	0.0124472	0.00169701	Amino acid permease		Transport	pc1
VIT_12s0057g00690	0.0124468	-0.0021076	Histidine kinase (AHK2)		Response to Hormone Stimulus	pc1
VIT_15s0046g03360	0.0124424	-0.00153439	Unknown protein		Unknown Protein	pc1
VIT_17s0000g03540	0.0124414	-0.00359636	DNA binding			pc1
VIT_10s0092g00170	0.0124392	-0.00225952	Subtilase		Transport	pc1
VIT_09s0002g08270	0.0124391	-0.000952796	Leucine-rich repeat		Response to Stress	pc1
VIT_11s0016g03000	0.0124358	-0.00297665	Phosphoinositide 3-kinase regulatory subunit 4		Transport	pc1
VIT_18s0072g00540	0.0124351	-0.000269553	Unknown	X	Unknown Protein	pc1
VIT_15s0046g01740	0.0124335	-0.00228839	Unknown protein	X	Unknown Protein	pc1
VIT_18s0001g11030	0.0124335	-0.0025817	Binding		Unknown Protein	pc1
VIT_05s0077g00850	0.0124326	-0.00146765	Ubiquitin-conjugating enzyme E2 O		Cellular Homeostasis	pc1
VIT_03s0063g00590	0.0124246	-0.0012499	No hit		No Hit	pc1
VIT_13s0074g00190	0.0124198	-0.00452432	MRNA cap guanine-N7 methyltransferase 1		Cellular Amino Acids and Derivative Metabolic Process	pc1
VIT_14s0171g00470	0.0124166	0.000443366	No hit		No Hit	pc1
VIT_12s0028g01120	0.0124082	0.000585968	Amine oxidase		Cellular Amino Acids and Derivative Metabolic Process	pc1
VIT_00s0184g00040	0.0124038	-0.000627399	Mini-chromosome maintenance protein MCM6	X	DNA/RNA Metabolic Process	pc1
VIT_00s1188g00010	0.0123994	-0.00170418	Unknown	X	Unknown Protein	pc1
VIT_09s0002g05590	0.0123961	0.00441877	ABC Transporter (VvPDR16 - VvABCG46)	X	Transport	pc1
VIT_00s1488g00020	0.0123958	-0.00236653	Glycogen (starch) synthase		Carbohydrate Metabolic Process	pc1
VIT_13s0047g01130	0.0123919	-0.00207203	Zfwd2 protein (ZFWD2)	X	Transcription Factor Activity	pc1
VIT_06s0004g00430	0.0123893	-0.00153797	Unknown protein		Unknown Protein	pc1
VIT_01s0127g00460	0.0123831	-0.0023141	Iron sulfur cluster assembly protein 1			pc1
VIT_06s0004g08120	0.0123757	-0.00215707	No hit		No Hit	pc1
VIT_11s0016g05800	0.0123729	-0.00490884	Unknown		Unknown Protein	pc1
VIT_05s0020g04800	0.0123722	-8.93396e-05	Histone H1	X	DNA/RNA Metabolic Process	pc1
VIT_06s0061g01030	0.0123708	-0.000702536	Aspartic Protease (VvAP13)		Cellular Homeostasis	pc1
VIT_17s0000g08800	0.01237	-0.0018271	No hit		No Hit	pc1
VIT_07s0005g01000	0.012365	-0.00233363	Syntaxin 16		Transport	pc1
VIT_19s0015g00610	0.0123648	-0.00199161	Unknown protein		Unknown Protein	pc1
VIT_04s0008g03660	0.0123628	-0.00353689	Embryonic flower 1		Developmental Process	pc1
VIT_01s0011g04960	0.0123596	0.000224906	Unknown protein		Unknown Protein	pc1
VIT_04s0079g00410	0.0123545	3.28708e-05	CIR1/RVE2 (circadian 1)		Developmental Process	pc1
VIT_18s0072g01010	0.0123522	-7.07212e-05	Peptide chain release factor eRF subunit 1		DNA/RNA Metabolic Process	pc1
VIT_09s0002g01190	0.0123518	0.000749334	Scarecrow transcription factor 29 (SCL29)	X	Transcription Factor Activity	pc1
VIT_19s0090g01420	0.0123517	-0.00273406	Wax synthase isoform 1		Secondary Metabolic Process	pc1
VIT_08s0040g02880	0.0123514	3.6315e-05	Unknown protein		Unknown Protein	pc1
VIT_07s0104g01340	0.0123483	-0.000246867	Nodulin MtN3 family		Response to Stress	pc1
VIT_06s0009g02120	0.012341	-0.00254952	Nuclear transcription factor Y subunit B related		Transcription Factor Activity	pc1
VIT_11s0052g00590	0.0123355	-0.00306711	Unknown protein		Unknown Protein	pc1
VIT_06s0004g03440	0.0123352	0.000439198	Ulp1 protease		Cellular Homeostasis	pc1
VIT_19s0014g02210	0.0123332	-0.000136798	Proteasome		Cellular Homeostasis	pc1
VIT_04s0044g00850	0.0123327	-0.00439757	WNK6 (Arabidopsis WNK kinase 6)		Signal Transduction	pc1
VIT_18s0001g11910	0.0123317	-0.00282067	1-acyl-sn-glycerol-3-phosphate acyltransferase 4		Lipid Metabolic Process	pc1
VIT_14s0108g01360	0.0123305	0.000193237	Unknown protein		Unknown Protein	pc1
VIT_17s0000g03850	0.0123292	0.000926591	Aluminum-activated malate transporter 9	X	Transport	pc1
VIT_01s0011g04680	0.0123275	-0.00192592	Glycosyltransferase family 14	X	Carbohydrate Metabolic Process	pc1
VIT_05s0020g04670	0.0123269	0.000108951	No hit	X	No Hit	pc1
VIT_00s0198g00120	0.0123254	0.000687041	No hit	X	No Hit	pc1
VIT_04s0008g06760	0.0123254	-0.00403586	Chlororespiratory reduction 4 CRR4		Transport	pc1
VIT_10s0003g02480	0.0123249	-0.00325193	Xyloglucan endotransglycosylase/hydrolase precursor XTH-21		Cell Wall Metabolism	pc1
VIT_09s0002g05250	0.0123186	0.00122257	Aminotransferase class I and II		Generation of Energy	pc1
VIT_03s0038g02970	0.0123153	-0.00235345	Ataxia telangiectasia and Rad3 related		Cellular Process	pc1
VIT_14s0030g02310	0.0123149	-0.00079153	Auxin-induced protein 22D	X	Response to Hormone Stimulus	pc1
VIT_10s0042g00960	0.0123146	0.00113944	DNAJ heat shock N-terminal domain-containing protein	X	Transport	pc1
VIT_19s0015g01900	0.0123139	-0.00376532	Dimethylmenaquinone methyltransferase	X	DNA/RNA Metabolic Process	pc1
VIT_00s0291g00050	0.0123095	-0.000353856	Octicosapeptide/Phox/Bem1p (PB1) domain-containing protein		Unknown Protein	pc1
VIT_12s0035g01090	0.0123057	0.00287519	Regulator of nonsense transcripts 3 UPF3		DNA/RNA Metabolic Process	pc1
VIT_14s0171g00140	0.0123007	-0.00177571	Lys Motif-Type Receptor-Like Kinase LYK10			pc1
VIT_06s0061g00760	0.0122969	-0.000214822	Zinc finger (C2H2 type) family		Transcription Factor Activity	pc1
VIT_00s0404g00080	0.0122938	-0.0035023	Vacuolar protein sorting 28		Transport	pc1
VIT_11s0016g05600	0.0122938	-0.0047046	Zinc finger (ubiquitin-hydrolase) domain-containing		Transcription Factor Activity	pc1
VIT_14s0066g01710	0.0122937	-0.00115904	Leaf senescence protein		Developmental Process	pc1
VIT_04s0023g01440	0.01229	-0.0023956	SIN			pc1
VIT_10s0116g00480	0.0122889	0.000428171	WNK kinase 6			pc1
VIT_13s0074g00650	0.0122884	-0.00187058	Unknown protein		Unknown Protein	pc1
VIT_02s0234g00100	0.0122875	-0.00487396	Ubiquitinyl hydrolase 1			pc1
VIT_15s0048g00500	0.0122873	0.00248127	Pectinesterase family	X	Cell Wall Metabolism	pc1
VIT_00s0287g00030	0.0122848	-0.00139016	No hit		No Hit	pc1
VIT_13s0019g03630	0.0122805	-0.00286836	Unknown		Unknown Protein	pc1
VIT_14s0068g02120	0.01228	0.00241409	CYP94B3	X		pc1
VIT_08s0007g08620	0.0122685	-0.00114742	No hit		No Hit	pc1
VIT_00s0341g00040	0.0122621	-0.00278583	Exostosin family protein		Cellular Process	pc1
VIT_14s0171g00480	0.0122615	-0.00203715	F-box domain containing protein		Cellular Homeostasis	pc1
VIT_07s0255g00060	0.0122611	-0.00218533	Prolyl oligopeptidase family		Cellular Homeostasis	pc1
VIT_06s0009g03330	0.0122577	-0.00217337	Cig3		DNA/RNA Metabolic Process	pc1
VIT_19s0014g00990	0.0122576	0.000623294	DNA polymerase delta subunit 3		DNA/RNA Metabolic Process	pc1
VIT_08s0040g00910	0.0122552	-0.00333598	CAM interacting protein 111		Transport	pc1
VIT_05s0020g03870	0.0122542	-0.00185662	MLK/Raf-related protein kinase 1		Signal Transduction	pc1
VIT_06s0004g02320	0.0122539	0.00132296	Unknown protein		Unknown Protein	pc1
VIT_18s0001g07600	0.0122478	-0.00281039	Unknown protein		Unknown Protein	pc1
VIT_16s0050g00970	0.0122392	0.00100477	Unknown		No Hit	pc1
VIT_18s0001g06090	0.0122348	0.00249964	Cis-zeatin O-beta-D-glucosyltransferase	X	Secondary Metabolic Process	pc1
VIT_09s0002g07640	0.0122348	0.000332529	Glycerol kinase		Lipid Metabolic Process	pc1
VIT_07s0005g00210	0.0122326	-0.00309986	Thiamin pyrophosphokinase		Secondary Metabolic Process	pc1
VIT_00s0333g00030	0.0122313	-0.00348642	Coiled-coil domain-containing protein 94			pc1
VIT_16s0013g00890	0.0122237	-0.00211504	ERF/AP2 Gene Family (VvERF077)		Response to Hormone Stimulus	pc1
VIT_05s0020g03080	0.0122209	-0.000278443	Acyl-CoA synthetase long-chain member 6		Lipid Metabolic Process	pc1
VIT_06s0004g00790	0.0122203	0.00333477	Amino acid permease	X	Transport	pc1
VIT_08s0007g05330	0.0122203	-0.00105966	EDA7 (embryo sac development arrest 7)		Developmental Process	pc1
VIT_06s0004g06220	0.0122187	0.000686028	Na+/Pi transporter	X	Transport	pc1
VIT_19s0085g00600	0.0122184	-0.00324257	Glyceraldehyde-3-phosphate dehydrogenase, cytosolic		Carbohydrate Metabolic Process	pc1
VIT_02s0087g00910	0.0122143	0.0029255	(9,10) (9`,10`) cleavage dioxygenase (CCD4) (VvCCD4a)		Secondary Metabolic Process	pc1
VIT_01s0026g01870	0.0122138	0.00031586	Avr9/Cf-9 induced kinase 1	X	Response to Stress	pc1
VIT_17s0000g01430	0.0122082	-0.00342386	Chlororespiratory reduction 2 (CRR2)			pc1
VIT_02s0087g00340	0.0122049	-0.00348633	NFD4 (nuclear fusion defective 4)	X		pc1
VIT_07s0104g01280	0.0122002	-0.000492544	Na+/H+ antiporter		Transport	pc1
VIT_16s0098g00580	0.0122002	-0.00220955	Zinc finger protein UFM			pc1
VIT_13s0067g03760	0.0121963	0.0009526	U4/U6 small nuclear ribonucleoprotein PRP3		DNA/RNA Metabolic Process	pc1
VIT_18s0001g13770	0.0121933	0.00169228	Cytochrome P450, family 83, subfamily B, polypeptide 1	X	Secondary Metabolic Process	pc1
VIT_19s0085g00830	0.0121909	-0.0014891	Ent-kaur-16-ene synthase (VvTPS69)		Secondary Metabolic Process	pc1
VIT_12s0059g00800	0.0121891	0.00275005	DNA helicase SNF2 domain-containing protein		Transcription Factor Activity	pc1
VIT_14s0006g00100	0.0121883	0.000114131	Potassium channel SKOR		Transport	pc1
VIT_00s0226g00040	0.0121845	-0.00322133	Myb family		Transcription Factor Activity	pc1
VIT_19s0014g01870	0.0121841	-0.00307626	Transcription elongation factor 1		DNA/RNA Metabolic Process	pc1
VIT_07s0151g00770	0.0121836	-0.00221516	Kelch repeat-containing F-box protein			pc1
VIT_12s0035g02060	0.0121807	0.00280354	Methionine S-methyltransferase		Cellular Amino Acids and Derivative Metabolic Process	pc1
VIT_10s0523g00040	0.0121804	-0.00420685	Alternative oxidase 4, chloroplastic/chromoplastic		Generation of Energy	pc1
VIT_08s0040g00230	0.0121781	-0.000366126	Exportin 7		DNA/RNA Metabolic Process	pc1
VIT_09s0018g01740	0.0121763	0.000180834	Unknown		No Hit	pc1
VIT_14s0060g02200	0.0121761	-0.0051733	Phospholipid/glycerol acyltransferase		Lipid Metabolic Process	pc1
VIT_06s0004g07230	0.0121757	0.00264289	Indole-3-acetate beta-glucosyltransferase	X	Response to Hormone Stimulus	pc1
VIT_07s0005g05590	0.0121718	-0.00080139	Unknown	X	Unknown Protein	pc1
VIT_18s0072g00220	0.0121716	-0.00475748	Histone-lysine N-methyltransferase ASHH1		Cellular Amino Acids and Derivative Metabolic Process	pc1
VIT_19s0090g00130	0.0121715	0.000620761	Unknown protein		Unknown Protein	pc1
VIT_10s0116g00680	0.0121703	0.000288972	PDF2 (protodermal factor2)		Transcription Factor Activity	pc1
VIT_00s1847g00010	0.0121701	-0.0026763	Adenine phosphoribosyltransferase		DNA/RNA Metabolic Process	pc1
VIT_12s0028g03180	0.0121686	-0.00117485	DNA-binding protein			pc1
VIT_10s0003g00430	0.0121663	-0.00327635	Unknown protein		Unknown Protein	pc1
VIT_11s0016g00640	0.012162	-0.00101956	Auxin response factor 11 ARF19		Response to Hormone Stimulus	pc1
VIT_08s0007g07940	0.0121603	-0.00192802	No hit		No Hit	pc1
VIT_11s0065g00160	0.012157	-0.00455593	Splicing factor YT521-B		DNA/RNA Metabolic Process	pc1
VIT_04s0023g01010	0.0121552	0.00044827	No hit		No Hit	pc1
VIT_19s0014g02190	0.0121527	-0.00144389	Tyrosine aminotransferase		Cellular Amino Acids and Derivative Metabolic Process	pc1
VIT_07s0141g00810	0.0121524	-0.00163054	Zinc finger, SWIM-type		Transcription Factor Activity	pc1
VIT_17s0000g03460	0.0121514	0.000826572	Unknown protein		Unknown Protein	pc1
VIT_17s0000g05630	0.0121506	-0.00247233	Homeodomain leucine zipper protein HB-1		Transcription Factor Activity	pc1
VIT_14s0219g00110	0.0121503	-0.00159526	Unknown protein		Unknown Protein	pc1
VIT_06s0004g07790	0.0121481	-0.00209931	Lateral organ boundaries Domain 15		Transcription Factor Activity	pc1
VIT_09s0002g03590	0.0121453	-0.00482889	ABC transporter G member 21		Transport	pc1
VIT_05s0049g01470	0.00621034	-0.0131662	Unknown protein		Unknown Protein	pc-2
VIT_12s0028g03870	0.00604117	-0.013208	Pentatricopeptide (PPR) repeat-containing protein		Pentatricopeptide (PPR) repeat-containing protein	pc-2
VIT_01s0011g03820	0.00571754	-0.0133075	EMB2454 (embryo defective 2454)		Transcription Factor Activity	pc-2
VIT_11s0016g00550	0.00531169	-0.0135196	Unknown protein		Unknown Protein	pc-2
VIT_19s0085g01130	0.00528719	-0.0131567	Unknown protein		Unknown Protein	pc-2
VIT_13s0067g02960	0.00525709	-0.0131971	BTI2 (VIRB2- interacting protein 2)		Cellular Homeostasis	pc-2
VIT_14s0083g01000	0.00491076	-0.0133291	Zinc finger (C3HC4-type ring finger)		Transcription Factor Activity	pc-2
VIT_14s0171g00080	0.00490941	-0.0135911	Hcr2-0B			pc-2
VIT_06s0009g02540	0.00490752	-0.0132008	Unknown protein		Unknown Protein	pc-2
VIT_01s0011g03920	0.00478658	-0.013396	Carrier protein, Mitochondrial		Cellular Process	pc-2
VIT_02s0154g00450	0.00476798	-0.0132835	Zinc knuckle		Response to Stress	pc-2
VIT_14s0068g01940	0.00475956	-0.0133074	Protein transport protein SEC61 gamma subunit		Cellular Homeostasis	pc-2
VIT_00s0771g00010	0.00474775	-0.0130873	Pentatricopeptide (PPR) repeat-containing protein		Pentatricopeptide (PPR) repeat-containing protein	pc-2
VIT_13s0064g00660	0.0046853	-0.013317	FAD binding protein		DNA/RNA Metabolic Process	pc-2
VIT_05s0020g00790	0.00462634	-0.013346	HAT dimerisation domain-containing protein			pc-2
VIT_14s0219g00060	0.00458146	-0.0132005	Unknown protein		Unknown Protein	pc-2
VIT_04s0008g01030	0.00456304	-0.0137291	Unknown protein		Unknown Protein	pc-2
VIT_08s0007g02250	0.00454377	-0.0132332	Unknown protein		Unknown Protein	pc-2
VIT_11s0103g00540	0.00449443	-0.0132824	Unknown protein		Unknown Protein	pc-2
VIT_15s0024g01470	0.00432033	-0.0142778	Nuclear matrix protein 1		DNA/RNA Metabolic Process	pc-2
VIT_15s0046g03720	0.00430408	-0.0139154	Unknown		Unknown Protein	pc-2
VIT_00s0184g00020	0.00425851	-0.0134517	Import inner membrane translocase subunit Tim17/Tim22/Tim23		Transport	pc-2
VIT_00s1860g00010	0.00408758	-0.0138764	No hit		No Hit	pc-2
VIT_09s0002g00030	0.00401316	0.0154033	KH domain-containing protein		Cellular Process	pc2
VIT_18s0001g05590	0.00397965	-0.0137473	CCR4-NOT transcription complex subunit 6		DNA/RNA Metabolic Process	pc-2
VIT_10s0003g00520	0.0039677	-0.0131306	Unknown protein		Unknown Protein	pc-2
VIT_05s0020g01370	0.00396449	-0.0131008	Unknown		Unknown Protein	pc-2
VIT_12s0028g02610	0.00386152	-0.0131188	Tetratricopeptide helical		Pentatricopeptide (PPR) repeat-containing protein	pc-2
VIT_10s0071g00950	0.00382381	-0.0137875	Serine/threonine protein phosphatase 2A		Signal Transduction	pc-2
VIT_14s0108g00470	0.00367077	-0.0134285	Binding		Unknown Protein	pc-2
VIT_00s0179g00190	0.00365961	-0.0131579	Transcription factor jumonji (jmjC) domain-containing protein		Transcription Factor Activity	pc-2
VIT_11s0016g01080	0.00365831	-0.013518	No hit		No Hit	pc-2
VIT_04s0008g03740	0.00365221	-0.013668	Unknown protein		Unknown Protein	pc-2
VIT_00s0189g00020	0.00360775	-0.013338	Wound-responsive protein			pc-2
VIT_00s2643g00020	0.0035923	0.0155318	SET domain-containing protein 2		Transcription Factor Activity	pc2
VIT_07s0141g01000	0.003567	-0.0136043	No hit		No Hit	pc-2
VIT_18s0001g00870	0.00356086	-0.0133952	LYR motif-containing protein		Unknown Protein	pc-2
VIT_06s0004g08470	0.00351378	0.0155851	BLH7 (BELL1-like homeodomain 7)		Transcription Factor Activity	pc2
VIT_10s0003g02530	0.00350967	-0.0131067	No hit		No Hit	pc-2
VIT_06s0004g05000	0.00349461	-0.0133128	M-phase phosphoprotein 6		DNA/RNA Metabolic Process	pc-2
VIT_14s0171g00250	0.00347433	-0.0142978	Ribosomal protein L13		DNA/RNA Metabolic Process	pc-2
VIT_07s0005g02140	0.00344903	-0.0132812	Unknown protein		Unknown Protein	pc-2
VIT_13s0067g03160	0.00343295	-0.0136197	No hit		No Hit	pc-2
VIT_08s0007g08400	0.00336093	-0.0141435	Heme exporter ATP-binding protein CcmA		Transport	pc-2
VIT_04s0008g01790	0.00333396	-0.0146663	No hit		No Hit	pc-2
VIT_01s0026g02250	0.0032583	-0.013627	Haloacid dehalogenase hydrolase		Carbohydrate Metabolic Process	pc-2
VIT_16s0022g00740	0.0032271	0.0157214	Granule-bound starch synthase Ib precursor		Carbohydrate Metabolic Process	pc2
VIT_18s0086g00560	0.0031477	0.0159132	DnaJ homolog, subfamily B, member 12		Transport	pc2
VIT_07s0205g00060	0.00313082	-0.0136908	Dihydrouridine synthase 2			pc-2
VIT_01s0010g02120	0.00310746	0.0157257	Zinc finger (C3HC4-type ring finger)		Transcription Factor Activity	pc2
VIT_01s0026g01070	0.00308652	-0.0138286	Unknown protein		Unknown Protein	pc-2
VIT_03s0038g00160	0.00307914	-0.0141685	Bromo-adjacenty (BAH) domain-containing protein		Transcription Factor Activity	pc-2
VIT_03s0063g02550	0.00307121	-0.0138135	NADH dehydrogenase (ubiquinone) Fe-S protein 8		Generation of Energy	pc-2
VIT_18s0001g13950	0.0030678	-0.0148168	RNA polymerase Rpa43 subunit		DNA/RNA Metabolic Process	pc-2
VIT_04s0079g00560	0.00304669	0.0154959	Protein binding / zinc ion binding		Cellular Process	pc2
VIT_09s0002g02520	0.00304327	-0.0131904	Ribosomal protein S15A (RPS15aE) 40S		DNA/RNA Metabolic Process	pc-2
VIT_01s0113g00030	0.00298614	0.0154537	Unknown		Unknown Protein	pc2
VIT_06s0004g08450	0.00298013	-0.0143937	Unknown protein		Unknown Protein	pc-2
VIT_12s0034g02130	0.00294404	0.0158473	Serine carboxypeptidase precursor		Cellular Homeostasis	pc2
VIT_04s0008g06980	0.00293464	-0.014119	Unknown protein		Unknown Protein	pc-2
VIT_04s0069g00660	0.00292657	0.0153846	Unknown		Unknown Protein	pc2
VIT_12s0028g01140	0.00287404	-0.0132658	Pentatricopeptide (PPR) repeat-containing protein		Pentatricopeptide (PPR) repeat-containing protein	pc-2
VIT_08s0056g01620	0.00287299	-0.0130803	FH protein interacting protein FIP2		Transport	pc-2
VIT_10s0003g03920	0.00287125	-0.0134337	Ribosomal protein L14		DNA/RNA Metabolic Process	pc-2
VIT_18s0001g06410	0.00284223	-0.0136932	Ribosomal protein 60S		DNA/RNA Metabolic Process	pc-2
VIT_03s0063g02420	0.00282322	-0.0131969	Ras-related protein Rab-7A		Signal Transduction	pc-2
VIT_06s0004g04500	0.00280338	-0.0134472	Unknown protein		Unknown Protein	pc-2
VIT_02s0012g02580	0.00276946	0.0158424	No hit		No Hit	pc2
VIT_03s0088g01090	0.0027363	0.0159475	Zinc finger (C3HC4-type ring finger)		Transcription Factor Activity	pc2
VIT_09s0002g00760	0.00272497	-0.0136446	Unknown protein		Unknown Protein	pc-2
VIT_10s0116g00770	0.00270571	-0.0146581	Unknown protein		Unknown Protein	pc-2
VIT_07s0005g00440	0.00269741	0.0159966	Pyruvate kinase		Carbohydrate Metabolic Process	pc2
VIT_16s0039g01390	0.00269538	0.0154179	TRNA-Ala synthetase, cytosolic		Cellular Amino Acids and Derivative Metabolic Process	pc2
VIT_16s0039g02630	0.00266833	-0.0130546	Unknown protein		Unknown Protein	pc-2
VIT_16s0039g02210	0.00262844	-0.013298	ER lumen protein retaining receptor		Signal Transduction	pc-2
VIT_04s0069g00120	0.00261319	0.0153658	Cullin 3a		Cellular Homeostasis	pc2
VIT_15s0107g00240	0.00260982	-0.0130769	Unknown protein		Unknown Protein	pc-2
VIT_06s0009g02380	0.00257958	-0.0141351	Indigoidine synthase A family protein			pc-2
VIT_19s0015g00420	0.00255785	0.0154715	Phosphoenolpyruvate carboxylase.		Generation of Energy	pc2
VIT_18s0072g00020	0.00250544	0.0154451	DNA-binding protein-related-like		DNA/RNA Metabolic Process	pc2
VIT_09s0096g01000	0.00249495	0.0162511	Nuclear pore complex protein Nup155 (Nucleoporin 155)		DNA/RNA Metabolic Process	pc2
VIT_01s0011g00970	0.00245547	0.0160073	RPM1 (resistance to p. syringae pv maculicola 1)		Response to Stress	pc2
VIT_10s0042g00380	0.00244375	0.0156149	Kinesin family member 2/24		Cellular Process	pc2
VIT_14s0030g00410	0.00244264	-0.0138758	Arabidopsis histidine phosphotransfer AHP1		Response to Hormone Stimulus	pc-2
VIT_16s0039g01620	0.00239169	0.0157682	Zinc knuckle		Response to Stress	pc2
VIT_02s0025g02130	0.00238748	-0.0140802	Unknown		Unknown Protein	pc-2
VIT_12s0035g00830	0.00236102	-0.0130469	Group II intron splicing factor CRS1			pc-2
VIT_10s0116g00870	0.00233776	-0.0141298	Malonyl-CoA decarboxylase		Lipid Metabolic Process	pc-2
VIT_08s0032g01100	0.00233456	0.0156738	Acyl-CoA oxidase ACX6		Lipid Metabolic Process	pc2
VIT_18s0001g07000	0.00233218	-0.0142603	Pentatricopeptide (PPR) repeat-containing protein		Pentatricopeptide (PPR) repeat-containing protein	pc-2
VIT_16s0039g01230	0.00232558	0.0162064	VPS5A subunit of retromer complex		Transport	pc2
VIT_19s0015g01520	0.00226746	0.0159057	No hit		No Hit	pc2
VIT_12s0034g00260	0.00224467	0.0161854	Unknown		Unknown Protein	pc2
VIT_16s0022g00610	0.0022442	0.0156493	Unknown protein		Unknown Protein	pc2
VIT_03s0088g01280	0.00222286	0.0157509	No hit		No Hit	pc2
VIT_18s0075g01010	0.00220118	0.0159253	Dihydrofolate reductase-thymidylate synthase		DNA/RNA Metabolic Process	pc2
VIT_14s0219g00250	0.00219941	-0.0132165	Ku70-binding			pc-2
VIT_14s0030g02010	0.00212158	0.0161014	Auxin-induced protein PCNT115		Response to Hormone Stimulus	pc2
VIT_11s0206g00130	0.0021192	-0.0141594	VAMP-like protein YKT61		Transport	pc-2
VIT_09s0002g04390	0.00211241	0.0156723	DNA binding		Cellular Process	pc2
VIT_00s2182g00010	0.00209369	0.0155666	Serine/threonine-protein phosphatase BSL3		Response to Hormone Stimulus	pc2
VIT_14s0036g00580	0.002076	0.0157102	Betaine aldehyde dehydrogenase		Cellular Amino Acids and Derivative Metabolic Process	pc2
VIT_05s0077g02340	0.00206064	-0.0134618	NADH dehydrogenase (ubiquinone) Fe-S protein 5		Generation of Energy	pc-2
VIT_14s0006g02980	0.00201697	0.0155454	Senescence-associated protein		Developmental Process	pc2
VIT_18s0001g09960	0.0020141	-0.0146013	Mannose-P-dolichol utilization defect 1 protein		Transport	pc-2
VIT_04s0008g00060	0.0019794	0.015827	Proteasome 26S regulatory subunit S5A (RPN10)		Cellular Homeostasis	pc2
VIT_12s0034g00180	0.00195149	0.0156809	Acyl-[acyl-carrier-protein] desaturase		Lipid Metabolic Process	pc2
VIT_06s0009g03700	0.00194781	0.0154922	V-type H+-transporting ATPase subunit B		Generation of Energy	pc2
VIT_18s0075g00560	0.00193726	0.0158678	fatty acid multifunctional protein (MFP2)		Lipid Metabolic Process	pc2
VIT_16s0022g02060	0.00193137	-0.0137131	K+ efflux antiporter (KEA5)		Transport	pc-2
VIT_14s0006g00780	0.00192695	0.0159527	No hit		No Hit	pc2
VIT_12s0121g00370	0.00190716	0.016133	NADH dehydrogenase (ubiquinone) flavoprotein 1		Generation of Energy	pc2
VIT_11s0078g00150	0.00188545	0.0157209	EXECUTER1 protein, chloroplast precursor		Cellular Process	pc2
VIT_04s0008g07380	0.00187543	0.0158602	Conserved oligomeric Golgi complex 7		Transport	pc2
VIT_11s0065g00480	0.00186512	-0.0132	Prefoldin KE2		Cellular Homeostasis	pc-2
VIT_03s0038g00170	0.00186322	-0.013429	Transducin protein		Cellular Process	pc-2
VIT_15s0046g03620	0.00184453	0.0154242	2-oxo acid dehydrogenase, lipoyl-binding site		Carbohydrate Metabolic Process	pc2
VIT_18s0001g00440	0.00183164	-0.0143225	Cytoplasmic tRNA 2-thiolation protein 1		DNA/RNA Metabolic Process	pc-2
VIT_08s0007g07030	0.00182046	-0.0134719	F-box protein			pc-2
VIT_02s0012g01730	0.00180373	0.0158247	Integrase core domain containing protein		DNA/RNA Metabolic Process	pc2
VIT_14s0036g00990	0.00179835	0.0154077	Polyubiquitin (UBQ4)		Cellular Homeostasis	pc2
VIT_12s0034g00090	0.00177053	0.0155367	No hit		No Hit	pc2
VIT_11s0065g00060	0.00176341	0.0162424	ATP binding		Cellular Process	pc2
VIT_00s1869g00010	0.00175522	0.0157044	Polyprotein		Cellular Process	pc2
VIT_02s0025g04140	0.0017371	-0.0140411	DNA replication factor C complex subunit 2		DNA/RNA Metabolic Process	pc-2
VIT_00s0215g00020	0.00171629	-0.0133891	Protease Do-like 10		Cellular Homeostasis	pc-2
VIT_08s0032g00520	0.00171154	0.0160299	Transmembrane protein 9		No Hit	pc2
VIT_13s0106g00270	0.00167928	0.0153876	No hit		No Hit	pc2
VIT_01s0011g03310	0.00167434	-0.0141519	Unknown protein		Unknown Protein	pc-2
VIT_02s0087g00190	0.0016691	-0.013565	SH3 domain-containing protein 2		Transport	pc-2
VIT_05s0029g00520	0.00165402	0.0164196	Galacturonosyltransferase 1		Cell Wall Metabolism	pc2
VIT_00s0188g00090	0.00161471	0.0153966	Dicarboxylate/tricarboxylate carrier (DTC)		Transport	pc2
VIT_15s0021g01120	0.00161011	-0.0135642	No hit		No Hit	pc-2
VIT_15s0045g00260	0.00159981	0.0165005	No hit		No Hit	pc2
VIT_14s0030g00980	0.00158268	0.0165404	DNA-directed RNA polymerase III subunit C25		DNA/RNA Metabolic Process	pc2
VIT_12s0034g01890	0.00155063	0.0161276	Cupin region		Response to Stress	pc2
VIT_00s0404g00020	0.00154484	-0.0142621	MAPK activating protein C22orf5		Signal Transduction	pc-2
VIT_12s0134g00350	0.00154475	0.0154379	Zinc finger (C3HC4-type ring finger)		Transcription Factor Activity	pc2
VIT_11s0016g02840	0.00149957	-0.0146781	Adaptor-related protein complex 4, sigma 1 sub		Transport	pc-2
VIT_04s0069g00960	0.00149072	-0.0142099	Unknown protein		Unknown Protein	pc-2
VIT_06s0009g01170	0.00148232	0.0155034	No hit		No Hit	pc2
VIT_18s0001g12540	0.00146476	-0.0130928	Maf, septum formation protein			pc-2
VIT_18s0072g01130	0.0014603	-0.0136905	Unknown protein		Unknown Protein	pc-2
VIT_15s0046g01760	0.00145188	-0.0134207	BTI1 (VIRB2- interacting protein 1)		Cellular Homeostasis	pc-2
VIT_15s0024g01090	0.00142422	0.0153756	Dihydropyrimidinase		DNA/RNA Metabolic Process	pc2
VIT_03s0038g03750	0.00141939	-0.0131617	Glycosyl transferase family 8 protein			pc-2
VIT_01s0011g00960	0.00141357	0.0155477	RPM1 (resistance to p. syringae pv maculicola 1)		Response to Stress	pc2
VIT_11s0065g00020	0.00141325	0.015641	Unknown		Unknown Protein	pc2
VIT_08s0056g00750	0.00140782	-0.0134449	far-red impaired responsive protein			pc-2
VIT_01s0010g01030	0.00140368	-0.0133206	F-box family protein			pc-2
VIT_01s0026g00210	0.0013848	0.01539	Aldehyde dehydrogenase (NAD+)		Carbohydrate Metabolic Process	pc2
VIT_19s0085g00080	0.00135141	0.0166629	DEAD box RNA helicase RH5		DNA/RNA Metabolic Process	pc2
VIT_12s0034g01640	0.00134764	0.0155751	Disease resistance protein (NBS class)			pc2
VIT_04s0008g06180	0.00134653	-0.013779	Histone-lysine N-methyltransferase ATX1		Cellular Amino Acids and Derivative Metabolic Process	pc-2
VIT_07s0005g04820	0.00133728	0.0163668	PAPA-1		DNA/RNA Metabolic Process	pc2
VIT_06s0004g00680	0.00133228	-0.0147753	Unknown protein		Unknown Protein	pc-2
VIT_00s1923g00010	0.00132875	0.0154596	Esterase/lipase/thioesterase; AB-hydrolase associated lipase region		Lipid Metabolic Process	pc2
VIT_14s0030g01080	0.00132404	0.0154864	No hit		No Hit	pc2
VIT_07s0005g03000	0.00131909	0.0156017	Proteasome 26S regulatory subunit (RPN8)		Cellular Homeostasis	pc2
VIT_19s0014g03900	0.00131219	0.0156389	Ubiquitin-specific protease 14		Cellular Homeostasis	pc2
VIT_10s0042g00530	0.00130922	0.0160863	No hit		No Hit	pc2
VIT_19s0093g00070	0.00130365	0.0161132	Clp protease proteolytic subunit 5		Cellular Homeostasis	pc2
VIT_19s0085g00710	0.00126341	0.0156355	Poly(A) binding protein 8		DNA/RNA Metabolic Process	pc2
VIT_09s0070g00610	0.00125716	0.0155293	Importin beta-3		Transport	pc2
VIT_17s0053g00430	0.0012281	-0.0145954	ARF GTPase activator, ARF-GAP Domain 15		Transport	pc-2
VIT_15s0024g00250	0.00122486	0.0153694	V-type H+-transporting ATPase subunit D		Generation of Energy	pc2
VIT_01s0011g04340	0.00122259	-0.0135328	2OG-Fe(II) oxygenase		Generation of Energy	pc-2
VIT_00s0283g00080	0.00120651	0.0154746	MtN19-like protein			pc2
VIT_17s0000g04010	0.00120295	-0.0136602	Actin-related protein 4		Cellular Process	pc-2
VIT_04s0023g01810	0.00119797	-0.0130634	Ribosomal protein L6		DNA/RNA Metabolic Process	pc-2
VIT_18s0075g00870	0.00117984	0.0161635	Chromatin remodeling 12		Transcription Factor Activity	pc2
VIT_18s0001g00900	0.00117808	-0.0135449	EMB1793		Developmental Process	pc-2
VIT_12s0035g01990	0.00115036	-0.013586	Intron maturase, type II			pc-2
VIT_09s0054g00030	0.00114705	0.0158232	Ribosomal protein L7 (RPL7D) 60S		DNA/RNA Metabolic Process	pc2
VIT_17s0000g07660	0.00113524	0.0161725	Betaine-aldehyde dehydrogenase		Cellular Amino Acids and Derivative Metabolic Process	pc2
VIT_02s0012g03060	0.00112322	0.0155662	6-phosphogluconate dehydrogenase, decarboxylating		Carbohydrate Metabolic Process	pc2
VIT_01s0026g00380	0.00111535	0.0157842	CBS domain containing protein			pc2
VIT_04s0008g03140	0.0011097	-0.0139634	Unknown		Unknown Protein	pc-2
VIT_17s0000g08600	0.001109	-0.015328	Signal recognition particle receptor beta subunit		Cellular Homeostasis	pc-2
VIT_11s0103g00330	0.00110895	0.0164223	Proteasome 26S regulatory subunit (RPN8)		Cellular Homeostasis	pc2
VIT_01s0010g03090	0.00109456	0.0155643	Malate dehydrogenase, cytoplasmic 1		Generation of Energy	pc2
VIT_19s0027g00290	0.00109227	0.0163519	DNA topoisomerase 2-associated protein PAT1		DNA/RNA Metabolic Process	pc2
VIT_13s0156g00570	0.00108486	0.0157793	S-receptor kinase		Signal Transduction	pc2
VIT_12s0034g02490	0.00106157	0.0156523	Unknown		Unknown Protein	pc2
VIT_03s0063g02580	0.00105781	-0.0141362	Ribosomal protein L27		DNA/RNA Metabolic Process	pc-2
VIT_18s0086g00350	0.00104936	0.0154084	No hit		No Hit	pc2
VIT_04s0043g00960	0.00104512	0.0160266	Tetratricopeptide repeat (TPR)-containing			pc2
VIT_03s0180g00250	0.00102321	0.0154678	Cinnamyl alcohol dehydrogenase		Secondary Metabolic Process	pc2
VIT_19s0015g00500	0.00101904	-0.0135399	1,4-alpha-D-glucan maltohydrolase		Carbohydrate Metabolic Process	pc-2
VIT_03s0017g00150	0.0010037	0.0162301	Proteasome 26S regulatory subunit (RPN8)		Cellular Homeostasis	pc2
VIT_05s0094g00430	0.00100198	-0.0139922	5'-3' exonuclease		DNA/RNA Metabolic Process	pc-2
VIT_00s0214g00010	0.000995171	0.0160984	DnaJ homolog, subfamily C, member 13		Transport	pc2
VIT_16s0039g00350	0.000986043	-0.0138545	Unknown protein		Unknown Protein	pc-2
VIT_10s0042g00310	0.00098218	0.01578	MRP-like ABC transporter		Transport	pc2
VIT_18s0086g00500	0.000927715	0.0155399	Alpha-expansin 6 precursor		Response to Hormone Stimulus	pc2
VIT_07s0031g02860	0.000922116	0.0158888	Elongation factor EF-2		DNA/RNA Metabolic Process	pc2
VIT_03s0017g00600	0.000899616	0.0159286	Calmodulin binding heat shock protein		Signal Transduction	pc2
VIT_15s0021g01190	0.000898486	0.0156418	RAPTOR2		Signal Transduction	pc2
VIT_19s0027g01470	0.00086177	0.0159964	Phenylalanine-tRNA synthetase		Cellular Amino Acids and Derivative Metabolic Process	pc2
VIT_15s0024g01330	0.000836788	0.0160403	No hit		No Hit	pc2
VIT_13s0139g00410	0.000835774	0.0162319	Potassium transporter 2		Transport	pc2
VIT_11s0037g00110	0.000822976	-0.0132888	Transport protein particle (TRAPP) component Bet3		Transport	pc-2
VIT_19s0015g01540	0.000810491	0.0158756	2-hydroxyacyl-CoA lyase 1		Generation of Energy	pc2
VIT_11s0016g01590	0.00079568	0.0158703	Oligosaccharyl transferase STT3 protein [Vitis vinifera]		Carbohydrate Metabolic Process	pc2
VIT_12s0035g01010	0.000787705	0.0154777	Ribosomal protein L23		DNA/RNA Metabolic Process	pc2
VIT_15s0021g00090	0.000767224	-0.0138154	Protein binding			pc-2
VIT_14s0036g00890	0.000766745	0.0158767	UDP-N-acetylglucosamine--peptide N-acetylglucosaminyltransferase		Cellular Process	pc2
VIT_11s0065g00670	0.000732418	0.0157374	No hit		No Hit	pc2
VIT_13s0064g01820	0.000668812	0.0160705	AP2-associated kinase		Signal Transduction	pc2
VIT_05s0051g00010	0.000664082	0.0158041	Beta-amylase 1		Carbohydrate Metabolic Process	pc2
VIT_04s0044g01800	0.000649842	0.0156343	RNA polymerase I specific transcription initiation factor RRN3		DNA/RNA Metabolic Process	pc2
VIT_10s0003g00710	0.000637627	0.0156921	Protein transport protein Sec61 subunit alpha		Cellular Homeostasis	pc2
VIT_00s0184g00070	0.000632018	0.0160988	Pyruvate kinase		Carbohydrate Metabolic Process	pc2
VIT_07s0005g00430	0.000626943	0.0155197	Pyruvate kinase		Carbohydrate Metabolic Process	pc2
VIT_05s0062g00880	0.000608255	-0.0130772	Ribosomal protein S11		DNA/RNA Metabolic Process	pc-2
VIT_00s0279g00080	0.000605676	0.0159584	NADP dependent malic enzyme		Generation of Energy	pc2
VIT_07s0005g04660	0.000601178	0.0163484	ABC transporter C member 9		Transport	pc2
VIT_06s0004g06070	0.000587381	-0.0139504	Unknown protein		Unknown Protein	pc-2
VIT_16s0013g01670	0.000573532	0.016253	6-phosphogluconate dehydrogenase, cytosolic		Carbohydrate Metabolic Process	pc2
VIT_03s0038g02100	0.000548329	-0.0133284	SAM-dependent methyltransferase			pc-2
VIT_11s0016g04280	0.000547471	0.0161011	KH domain and CCCH containing protein		Transcription Factor Activity	pc2
VIT_02s0012g02640	0.000545218	0.0155462	Aspartic-type endopeptidase		Cellular Homeostasis	pc2
VIT_08s0040g01260	0.000541785	-0.0138895	Unknown protein		Unknown Protein	pc-2
VIT_10s0003g05840	0.000530088	-0.0148881	Unknown protein		Unknown Protein	pc-2
VIT_18s0001g02680	0.000522802	-0.0134835	BTB/POZ domain-containing protein		Transcription Factor Activity	pc-2
VIT_00s0251g00080	0.000514749	0.0155745	No hit		No Hit	pc2
VIT_11s0037g00800	0.000509748	0.0153749	Serine carboxypeptidase II		Cellular Homeostasis	pc2
VIT_04s0043g01000	0.00050175	0.0162755	Oligouridylate binding protein 1B UBP1B		DNA/RNA Metabolic Process	pc2
VIT_03s0017g02190	0.000483819	0.0154075	ZIP family transporter		Transport	pc2
VIT_07s0005g06570	0.000477945	0.0163659	Glycine hydroxymethyltransferase		Cellular Amino Acids and Derivative Metabolic Process	pc2
VIT_16s0013g01610	0.000465768	0.0153973	Ribosomal protein P1 acidic 60S		DNA/RNA Metabolic Process	pc2
VIT_01s0010g00140	0.000461337	0.0158775	No hit		No Hit	pc2
VIT_14s0083g01190	0.000444512	0.015348	S-adenosylmethionine synthetase 1 (SAM1)		Cellular Amino Acids and Derivative Metabolic Process	pc2
VIT_12s0142g00020	0.000444439	0.0156182	No hit		No Hit	pc2
VIT_11s0016g02510	0.000426794	-0.0134198	Unknown protein		Unknown Protein	pc-2
VIT_02s0087g00460	0.000408813	-0.0136529	Oxidoreductase, 2OG-Fe(II) oxygenase			pc-2
VIT_12s0034g02410	0.000388657	0.0157105	Unknown		No Hit	pc2
VIT_18s0001g13630	0.000336127	-0.0131811	V-type H+-transporting ATPase 16kDa proteolipid subunit		Generation of Energy	pc-2
VIT_07s0005g05820	0.000325786	0.0161523	Brassinosteroid biosynthetic protein DWARF1		Lipid Metabolic Process	pc2
VIT_00s0240g00060	0.000301999	0.0155267	No hit		No Hit	pc2
VIT_18s0001g10190	0.000256809	0.016652	PAB8 (poly(A) binding protein 8)		DNA/RNA Metabolic Process	pc2
VIT_01s0010g01240	0.000243138	0.0153723	Argonaute (AGO1)		DNA/RNA Metabolic Process	pc2
VIT_12s0034g02450	0.000207344	0.015917	Unknown		No Hit	pc2
VIT_00s0120g00020	0.000204425	0.0154423	Importin beta-3		Transport	pc2
VIT_18s0001g14650	0.000197292	-0.0143645	DNA-directed RNA polymerase I subunit A12		DNA/RNA Metabolic Process	pc-2
VIT_08s0056g00580	0.000194022	-0.0131207	Nuclear shuttle interacting (ATNSI1)		Transcription Factor Activity	pc-2
VIT_15s0048g01100	0.000192727	-0.0143581	Arsenite-transporting ATPase		Transport	pc-2
VIT_16s0050g00800	0.000182698	-0.014579	Sec-independent protein translocase protein TatA		Cellular Homeostasis	pc-2
VIT_16s0039g02800	0.000164882	-0.0134251	Pentatricopeptide (PPR) repeat-containing protein		Pentatricopeptide (PPR) repeat-containing protein	pc-2
VIT_13s0064g00230	0.000148856	0.0154147	No hit		No Hit	pc2
VIT_11s0016g05910	0.000135416	-0.0138171	Mak10 subunit, NatC N(Alpha)-terminal acetyltransferase			pc-2
VIT_01s0146g00010	0.000114153	0.0157278	Calreticulin		Cellular Process	pc2
VIT_10s0042g00990	0.000100955	0.0162004	Unknown		Unknown Protein	pc2
VIT_00s0265g00040	8.80211e-05	-0.0135984	Pentatricopeptide (PPR) repeat		Pentatricopeptide (PPR) repeat-containing protein	pc-2
VIT_04s0008g04900	8.6441e-05	0.0165034	WD-40 repeat protein (LEUNIG)		Developmental Process	pc2
VIT_02s0012g02610	7.38415e-05	0.0155388	SAR1 (suppressor of auxin resistance1) ( Nup160)		DNA/RNA Metabolic Process	pc2
VIT_19s0177g00070	7.11263e-05	0.015455	Polyubiquitin (UBQ14)		Cellular Homeostasis	pc2
VIT_13s0067g00540	5.82856e-05	0.0159135	Unknown		No Hit	pc2
VIT_03s0088g00180	5.13306e-05	0.0156911	No hit		No Hit	pc2
VIT_00s0160g00010	4.35056e-05	0.0162556	No hit		No Hit	pc2
VIT_09s0002g02240	2.73467e-05	-0.0138514	Chaperonin GroEL		DNA/RNA Metabolic Process	pc-2
VIT_11s0037g00410	2.62491e-05	-0.0143568	Zinc finger (C2H2 type) family		Transcription Factor Activity	pc-2
VIT_14s0081g00560	1.39411e-05	-0.0132031	WRKY Transcription Factor (VvWRKY42)		Transcription Factor Activity	pc-2
VIT_05s0029g01160	-1.31405e-06	0.0157644	Elongation factor 1-alpha 1		DNA/RNA Metabolic Process	pc2
VIT_12s0028g00190	-3.33127e-06	0.0156176	TUBBY like protein 3 TLP3		Transcription Factor Activity	pc2
VIT_18s0001g11660	-8.53228e-06	0.0155842	Ribosomal protein S3 (RPS3A) 40S		DNA/RNA Metabolic Process	pc2
VIT_16s0022g00980	-8.61785e-06	-0.0142854	Adenylate kinase		DNA/RNA Metabolic Process	pc-2
VIT_04s0008g00930	-5.10369e-05	0.0159438	Alpha-expansin 6 precursor		Response to Hormone Stimulus	pc2
VIT_11s0016g00790	-6.0474e-05	-0.0134441	Small nuclear ribonucleoprotein LSM1		DNA/RNA Metabolic Process	pc-2
VIT_18s0072g00860	-7.92911e-05	-0.013512	Photosystem I assembly protein Ycf37			pc-2
VIT_08s0040g01830	-0.000104199	-0.0153379	Integral membrane protein			pc-2
VIT_06s0004g01530	-0.000119127	-0.0145158	DNA topoisomerase 6 subunit B (TOP6B)			pc-2
VIT_03s0038g00070	-0.000156299	0.0159594	No hit		No Hit	pc2
VIT_02s0025g04280	-0.000213716	0.0156927	Osmotin		Response to Stress	pc2
VIT_00s0208g00020	-0.000219382	0.0159047	COP9 signalosome complex subunit 4		Cellular Homeostasis	pc2
VIT_12s0035g00160	-0.00025025	0.0157891	Cleavage and polyadenylation specificity factor subunit 3		DNA/RNA Metabolic Process	pc2
VIT_19s0177g00320	-0.000256934	-0.0142028	Apolipoprotein D		Lipid Metabolic Process	pc-2
VIT_04s0043g00510	-0.000261865	0.0156891	Ethylene-responsive transcription factor ERF003		Response to Hormone Stimulus	pc2
VIT_14s0068g00480	-0.000270289	0.0153505	UDP-glucosyl transferase		Secondary Metabolic Process	pc2
VIT_18s0001g00090	-0.000277632	-0.0147508	Seed maturation protein PM23			pc-2
VIT_16s0039g02730	-0.000280468	0.0159644	TIR1 (transport inhibitor response 1)		Response to Hormone Stimulus	pc2
VIT_11s0037g01360	-0.000284848	0.0155404	NADH dehydrogenase subunit 4		Generation of Energy	pc2
VIT_11s0037g00060	-0.000287539	0.0157107	Elongation factor 1-alpha-like protein		DNA/RNA Metabolic Process	pc2
VIT_08s0007g01010	-0.00029567	0.0156114	Aldo/keto reductase		Carbohydrate Metabolic Process	pc2
VIT_09s0002g04970	-0.000385098	0.0162017	Inorganic pyrophosphatase		Generation of Energy	pc2
VIT_14s0006g01150	-0.000385668	0.0156913	ATP-binding cassette, sub-family F, member 1		Transport	pc2
VIT_01s0010g00580	-0.000392672	-0.014368	Translin-associated factor X			pc-2
VIT_14s0030g01380	-0.000396421	0.0155379	Ribosomal protein S8 40S		DNA/RNA Metabolic Process	pc2
VIT_00s0208g00130	-0.000402753	0.0157816	CBL-interacting protein kinase 23		Signal Transduction	pc2
VIT_01s0137g00120	-0.000404809	0.015943	Ribosomal protein S6 (RPS6B) 40S		DNA/RNA Metabolic Process	pc2
VIT_14s0128g00010	-0.000420324	-0.0135162	No hit		No Hit	pc-2
VIT_18s0001g00460	-0.000427155	-0.0133795	Unknown protein		Unknown Protein	pc-2
VIT_13s0047g00920	-0.000434515	0.0162802	Dihydropyrimidinase		DNA/RNA Metabolic Process	pc2
VIT_18s0001g13700	-0.000440745	-0.0135795	Cell growth defect factor -2		Response to Stress	pc-2
VIT_09s0054g00160	-0.000441808	0.0160833	Ceramidase		Lipid Metabolic Process	pc2
VIT_08s0007g00990	-0.00046802	0.0154459	No hit		No Hit	pc2
VIT_06s0080g01060	-0.000492878	-0.0145981	Calcium-binding EF hand		Cellular Process	pc-2
VIT_19s0015g00220	-0.000511217	0.0153957	Unknown protein		Unknown Protein	pc2
VIT_08s0032g00870	-0.000515185	0.0160598	No hit		No Hit	pc2
VIT_05s0049g02280	-0.00052566	0.0154953	Ribosomal protein S3 40S		DNA/RNA Metabolic Process	pc2
VIT_07s0005g03580	-0.000546974	-0.0149543	Transcription factor jumonji (jmj) / zinc finger (C5HC2 type)		Transcription Factor Activity	pc-2
VIT_08s0040g01100	-0.000560163	0.0155185	S-adenosylmethionine synthetase 1 (SAM1)		Cellular Amino Acids and Derivative Metabolic Process	pc2
VIT_03s0088g00730	-0.000581574	0.0155319	Methionine sulfoxide reductase		Cellular Amino Acids and Derivative Metabolic Process	pc2
VIT_01s0137g00340	-0.000602807	-0.0134488	Unknown protein		Unknown Protein	pc-2
VIT_05s0094g00110	-0.000603095	0.0154152	Cyclin D3_2		Response to Hormone Stimulus	pc2
VIT_04s0008g04930	-0.000606005	-0.014876	Paramyosin		Cellular Process	pc-2
VIT_17s0053g00160	-0.000614632	0.0160327	Apyrase		DNA/RNA Metabolic Process	pc2
VIT_02s0087g00070	-0.000647543	-0.0134024	ATP-dependent DNA helicase recQ		DNA/RNA Metabolic Process	pc-2
VIT_05s0020g03790	-0.000667012	-0.0131384	Embryo sac development arrest 15			pc-2
VIT_17s0000g03100	-0.000667277	-0.0130879	Protein phosphatase 2C		Signal Transduction	pc-2
VIT_16s0022g00300	-0.000743542	0.0155098	Sulfate transporter protein		Transport	pc2
VIT_16s0148g00320	-0.000749924	0.0153806	Ser/Thr receptor-like kinase1		Signal Transduction	pc2
VIT_01s0026g01810	-0.000764362	0.0162571	Squamosa promoter-binding protein 12 (SPL12)		Transcription Factor Activity	pc2
VIT_12s0034g00340	-0.000800452	0.016285	Protein transport protein SEC23		Cellular Process	pc2
VIT_18s0001g07100	-0.000804326	-0.0136727	Pyridoxamine 5'-phosphate oxidase		Secondary Metabolic Process	pc-2
VIT_14s0030g01400	-0.000821329	-0.0142477	Unknown protein		Unknown Protein	pc-2
VIT_19s0014g02410	-0.000844416	0.0161374	L-ascorbate peroxidase 1, cytosolic (APX1)		Response to Stress	pc2
VIT_17s0000g02070	-0.000862574	-0.0137667	Deoxyhypusine synthase		Cellular Amino Acids and Derivative Metabolic Process	pc-2
VIT_03s0017g00140	-0.000864843	0.0156843	Ascorbate peroxidase		Response to Stress	pc2
VIT_19s0015g02330	-0.000890434	0.0165129	AP-2 complex subunit mu-1		Transport	pc2
VIT_13s0147g00090	-0.00089639	0.0163415	PAB8 (poly(A) binding protein 8)		DNA/RNA Metabolic Process	pc2
VIT_15s0021g00160	-0.000950113	0.0153895	No hit		No Hit	pc2
VIT_04s0023g00380	-0.000974307	-0.0140488	Transmembrane protein FT27/PFT27		Transport	pc-2
VIT_15s0045g00930	-0.00104193	0.0156159	Unknown		Unknown Protein	pc2
VIT_15s0021g01210	-0.00111898	-0.0134178	Peptidyl-prolyl cis-trans isomerase, cyclophilin type		Cellular Homeostasis	pc-2
VIT_10s0042g01410	-0.00111976	0.015795	No hit		No Hit	pc2
VIT_06s0004g06350	-0.00112002	-0.01324	Pleckstriny (PH) domain-containing protein		Cellular Process	pc-2
VIT_10s0116g00030	-0.00112569	-0.0134153	Pentatricopeptide (PPR) repeat membrane-associated salt-inducible protein		Pentatricopeptide (PPR) repeat-containing protein	pc-2
VIT_19s0093g00150	-0.00113315	0.0157743	Glutathione S-transferase 25 GSTU25		Secondary Metabolic Process	pc2
VIT_16s0022g00450	-0.00114569	-0.0138355	Unknown protein		Unknown Protein	pc-2
VIT_19s0027g00670	-0.00118803	0.0164558	Arsenite-transporting ATPase (ArsA)		Transport	pc2
VIT_11s0206g00020	-0.00119424	0.0159642	Isopentenyl diphosphate isomerase 2		Lipid Metabolic Process	pc2
VIT_02s0033g00320	-0.00120662	-0.0139096	PRLI-interacting factor L		Transport	pc-2
VIT_05s0020g02460	-0.00125841	-0.0136406	ABC Transporter (VvNAP4 - VvABCI4)		Transport	pc-2
VIT_01s0010g03260	-0.00127251	0.0155954	Alanine:glyoxylate aminotransferase 2		Generation of Energy	pc2
VIT_00s0253g00010	-0.0013305	0.0156202	Pyruvate decarboxylase 1 [Vitis vinifera]		Carbohydrate Metabolic Process	pc2
VIT_19s0014g01740	-0.0014118	0.0163104	Sodium/calcium exchanger family protein		Transport	pc2
VIT_16s0039g02180	-0.00142837	-0.0145068	NADH dehydrogenase subunit B17.2		Generation of Energy	pc-2
VIT_18s0001g03120	-0.00150611	0.0154001	Ethylene-responsive transcription factor ERF003		Response to Hormone Stimulus	pc2
VIT_15s0048g02790	-0.00151842	0.0154109	No hit		No Hit	pc2
VIT_19s0015g00570	-0.00158881	-0.0147426	SRT1 (sirtuin 1)			pc-2
VIT_00s0254g00040	-0.00160565	0.015524	Heat shock cognate 70 kDa protein 3 (HSC70-3) (HSP70-3)		Response to Stress	pc2
VIT_14s0060g01500	-0.00161026	0.0153724	CCR4-NOT transcription complex, subunit 3		DNA/RNA Metabolic Process	pc2
VIT_05s0077g00740	-0.00163817	-0.0141877	Prefoldin subunit 3			pc-2
VIT_01s0026g02410	-0.00168707	-0.013232	Ribosomal protein L34 (RPL34A) 60S		DNA/RNA Metabolic Process	pc-2
VIT_11s0149g00250	-0.0016947	0.0155752	No hit		No Hit	pc2
VIT_19s0140g00190	-0.00170029	0.0160998	Transducin protein		Cellular Process	pc2
VIT_01s0113g00430	-0.00170232	-0.0131082	Mitotic checkpoint protein BUB3		Cellular Process	pc-2
VIT_15s0048g00390	-0.0017061	-0.014348	O-sialoglycoprotein endopeptidase		Cellular Homeostasis	pc-2
VIT_17s0000g01380	-0.0017686	-0.0138006	Ubiquitin-activating enzyme E1 domain-containing protein 1		Cellular Homeostasis	pc-2
VIT_13s0067g00560	-0.00177243	0.0157883	Cinnamyl alcohol dehydrogenase		Secondary Metabolic Process	pc2
VIT_10s0071g00850	-0.0017982	0.0157321	Binding		Unknown Protein	pc2
VIT_18s0072g00830	-0.00181795	-0.0131359	forkhead-associated domain-containing protein		Transcription Factor Activity	pc-2
VIT_11s0016g03280	-0.00181829	-0.0152133	Protein phosphatases PP1 regulatory subunit SDS22		Signal Transduction	pc-2
VIT_05s0102g00720	-0.00192073	-0.0135553	Unknown protein		Unknown Protein	pc-2
VIT_06s0004g07710	-0.00199162	-0.0136639	TRNA pseudouridine synthase		Secondary Metabolic Process	pc-2
VIT_16s0039g02880	-0.00200913	0.0154448	Ribosomal protein P0 (RPP0A) acidic 60S		DNA/RNA Metabolic Process	pc2
VIT_03s0091g00850	-0.00208706	-0.0143754	Unknown protein		Unknown Protein	pc-2
VIT_07s0031g00740	-0.00213064	-0.0139916	Centrin		Cellular Process	pc-2
VIT_14s0030g00490	-0.00216446	-0.0138123	Zinc finger (DHHC type)		Transcription Factor Activity	pc-2
VIT_04s0023g03200	-0.00224272	-0.0152137	Peptide methionine sulfoxide reductase		DNA/RNA Metabolic Process	pc-2
VIT_17s0000g10070	-0.0023037	-0.0143339	Zinc finger (C3HC4-type ring finger)		Transcription Factor Activity	pc-2
VIT_04s0008g03180	-0.00234228	-0.0140815	Unknown protein		Unknown Protein	pc-2
VIT_14s0081g00580	-0.00237351	-0.0137088	GPI-anchor transamidase		Carbohydrate Metabolic Process	pc-2
VIT_13s0156g00200	-0.00239842	-0.0138371	Unknown protein		Unknown Protein	pc-2
VIT_13s0139g00390	-0.00244206	0.0160379	Potassium transporter 2		Transport	pc2
VIT_17s0053g00180	-0.00248883	0.0157758	Ascorbate peroxidase		Response to Stress	pc2
VIT_17s0053g00250	-0.00249848	0.0156599	Translation initiation factor eIF-5A		Transcription Factor Activity	pc2
VIT_11s0016g03850	-0.00258424	-0.0138265	Peroxisomal membrane 22 kDa			pc-2
VIT_13s0175g00110	-0.00260169	0.0156628	Unknown		Unknown Protein	pc2
VIT_01s0010g03740	-0.00266861	-0.0143072	Transcription termination factor mitochondrial mTERF		Transcription Factor Activity	pc-2
VIT_04s0044g01130	-0.00269956	0.0156093	Alcohol dehydrogenase 2 [Vitis vinifera]		Carbohydrate Metabolic Process	pc2
VIT_11s0016g02630	-0.00270275	-0.0142939	Unknown protein		Unknown Protein	pc-2
VIT_01s0010g01010	-0.00274241	-0.0148509	F-box domain containing protein			pc-2
VIT_15s0045g00290	-0.00282765	0.0154123	ECT2		Cellular Homeostasis	pc2
VIT_05s0124g00230	-0.00287486	-0.0143694	F-box domain containing protein		Cellular Homeostasis	pc-2
VIT_12s0028g03370	-0.00288414	-0.0149443	Tryptophan-tRNA ligase		Cellular Amino Acids and Derivative Metabolic Process	pc-2
VIT_16s0039g00420	-0.00294693	0.0153902	ADP,ATP carrier protein		Transport	pc2
VIT_05s0020g03540	-0.00295062	-0.0133808	No hit		No Hit	pc-2
VIT_18s0041g00530	-0.00300623	0.0159828	Unknown		Unknown Protein	pc2
VIT_08s0007g01100	-0.00301486	-0.0143796	Uracil phosphoribosyltransferase		DNA/RNA Metabolic Process	pc-2
VIT_11s0052g00040	-0.00303351	-0.0135971	Macrophage migration inhibitory factor			pc-2
VIT_07s0151g00580	-0.00320996	0.0157127	UDP-glucosyltransferase 74F2		Carbohydrate Metabolic Process	pc2
VIT_10s0116g01120	-0.00321176	0.0155368	ADP/ATP carrier 3		Transport	pc2
VIT_18s0122g00090	-0.00326666	-0.0144612	Transporter-related		Transport	pc-2
VIT_06s0004g04350	-0.00337693	-0.0131621	Unknown protein		Unknown Protein	pc-2
VIT_14s0030g00010	-0.00345373	-0.0141899	Unknown protein		Unknown Protein	pc-2
VIT_08s0040g01850	-0.00346226	-0.0136832	Unknown protein		Unknown Protein	pc-2
VIT_14s0066g00200	-0.00357368	-0.0137293	Pentatricopeptide (PPR) repeat-containing protein		Pentatricopeptide (PPR) repeat-containing protein	pc-2
VIT_05s0029g01150	-0.00367335	0.016005	Elongation factor 1-alpha 1		DNA/RNA Metabolic Process	pc2
VIT_10s0003g00060	-0.00371513	-0.0137754	L-histidine transmembrane transporter		Transport	pc-2
VIT_13s0047g00760	-0.00378017	0.0153668	Cinnamyl alcohol dehydrogenase		Secondary Metabolic Process	pc2
VIT_08s0007g02890	-0.00384161	-0.0136888	Unknown protein		Unknown Protein	pc-2
VIT_02s0033g01350	-0.00393543	-0.0143368	Unknown protein		Unknown Protein	pc-2
VIT_04s0044g01330	-0.00405327	-0.01374	GDP-mannose transporter (GONST1)		Transport	pc-2
VIT_11s0016g01490	-0.00406575	-0.0143666	WAVY growth 2			pc-2
VIT_09s0018g01180	-0.00413464	-0.0131384	TTL (transthyretin-like protein)		Transport	pc-2
VIT_10s0003g01700	-0.00428055	-0.014468	ER lumen protein retaining receptor (ERD2)			pc-2
VIT_07s0141g00180	-0.00431828	-0.0131357	POR (PORCINO)		Cellular Process	pc-2
VIT_06s0004g07140	-0.00441692	-0.0134652	Maternal effect embryo arrest 67		Transport	pc-2
VIT_07s0031g00100	-0.00451461	-0.013311	flavonol synthase		Secondary Metabolic Process	pc-2
VIT_07s0104g00400	-0.00452219	-0.0138017	Exonuclease C2H2		Transcription Factor Activity	pc-2
VIT_04s0044g01320	-0.00526565	-0.0131871	ABCNAP13		Transport	pc-2
VIT_10s0003g05770	-0.00560048	-0.0136025	Short-chain dehydrogenase/reductase (SDR)		Cellular Process	pc-2
VIT_14s0060g01750	-0.00585943	-0.0130575	Serine/threonine-protein phosphatase PP1		Carbohydrate Metabolic Process	pc-2
VIT_14s0060g01550	-0.00598474	-0.0133777	Dehydration-induced 19			pc-2
VIT_13s0158g00120	-0.00609608	-0.01306	Protein kinase		Signal Transduction	pc-2
VIT_05s0020g03620	-0.0067168	-0.0130601	Unknown protein		Unknown Protein	pc-2
VIT_15s0046g03470	-0.0122408	-0.00259205	Unknown		Unknown Protein	pc-1
VIT_13s0067g02900	-0.0122419	-0.00291257	Basic Leucine Zipper Transcription Factor (VvbZIP33)		Transcription Factor Activity	pc-1
VIT_06s0004g05290	-0.0122443	0.000471748	No hit		No Hit	pc-1
VIT_17s0000g00460	-0.0122459	-0.0046062	V-type H+-transporting ATPase subunit C		Generation of Energy	pc-1
VIT_16s0050g00350	-0.0122471	0.000130432	Tubulin beta-8		Cellular Process	pc-1
VIT_17s0000g00290	-0.0122474	-0.00232319	Alpha-mannosidase precursor lysosomal		Carbohydrate Metabolic Process	pc-1
VIT_19s0015g02210	-0.0122557	0.00221788	Ankyrin repeat protein		Cellular Process	pc-1
VIT_06s0004g05780	-0.012257	-0.00371455	UDP-glucoronosyl and UDP-glucosyl transferase			pc-1
VIT_14s0108g01320	-0.0122585	-0.00305063	Plastocyanin domain-containing protein		Generation of Energy	pc-1
VIT_17s0053g00040	-0.0122597	0.000497619	Metal-nicotianamine transporter YSL5		Transport	pc-1
VIT_10s0003g01460	-0.0122602	-0.00259083	Nucleobase-ascorbate transporter 2 (NAT2)		Transport	pc-1
VIT_12s0034g01090	-0.0122627	-0.00505397	Lung seven transmembrane receptor			pc-1
VIT_03s0017g01330	-0.0122632	-0.00493746	1,4-dihydroxy-2-naphthoate octaprenyltransferase		Generation of Energy	pc-1
VIT_01s0026g00520	-0.0122633	-0.00422711	Nodulin MtN21 family		Transport	pc-1
VIT_00s0216g00010	-0.0122643	0.00343932	Unknown		Unknown Protein	pc-1
VIT_07s0005g04600	-0.0122692	-0.00220419	Alcohol dehydrogenase class III		Carbohydrate Metabolic Process	pc-1
VIT_18s0001g12100	-0.0122711	-0.00207815	Auxilin		Transport	pc-1
VIT_19s0027g01070	-0.0122799	-0.00259087	R protein disease resistance protein		Response to Stress	pc-1
VIT_14s0030g00340	-0.0122811	-0.00436176	Sugar transporter ERD6-like 8		Carbohydrate Metabolic Process	pc-1
VIT_10s0003g01070	-0.0122816	-0.000422735	Unknown protein		Unknown Protein	pc-1
VIT_06s0080g00250	-0.0122846	-0.00339693	Sialyltransferase		Lipid Metabolic Process	pc-1
VIT_05s0020g01110	-0.0122871	-0.00303	Pectinacetylesterase		Cell Wall Metabolism	pc-1
VIT_02s0236g00040	-0.0122884	-0.00483152	Peptidyl-prolyl cis-trans isomerase, cyclophilin type			pc-1
VIT_08s0007g00120	-0.0122932	0.00118695	Ubiquitin-conjugating enzyme 13 (UBC13), E2		Cellular Homeostasis	pc-1
VIT_08s0007g06520	-0.0122937	-0.00127053	Actin beta/gamma 1		Cellular Process	pc-1
VIT_09s0002g00550	-0.0122945	0.00276962	Lipase GDSL 1		Lipid Metabolic Process	pc-1
VIT_02s0025g00150	-0.012295	0.000839566	PRLI-interacting factor G		Signal Transduction	pc-1
VIT_06s0004g05360	-0.0122953	-0.00106421	Tropinone reductase		Cellular Amino Acids and Derivative Metabolic Process	pc-1
VIT_09s0002g04130	-0.0123017	-0.00368906	Proton-dependent oligopeptide transport (POT) family protein		Transport	pc-1
VIT_08s0007g03670	-0.0123028	-0.00365098	Lipase GDSL		Lipid Metabolic Process	pc-1
VIT_04s0008g05120	-0.0123034	-0.00126357	Phospholipase/carboxylesterase			pc-1
VIT_08s0040g00460	-0.0123039	-0.00496071	Ubiquitin-conjugating enzyme E2 S		Cellular Homeostasis	pc-1
VIT_11s0118g00530	-0.0123096	-0.00105407	Unknown		No Hit	pc-1
VIT_13s0064g00380	-0.0123118	-0.00186211	Unknown protein		Unknown Protein	pc-1
VIT_14s0066g00250	-0.0123126	-0.00383228	Lipase GDSL		Lipid Metabolic Process	pc-1
VIT_12s0055g00810	-0.0123142	-0.00478587	Cationic peroxidase		Cellular Amino Acids and Derivative Metabolic Process	pc-1
VIT_05s0020g03320	-0.0123167	-0.00320448	Copper amine oxidase		Cellular Amino Acids and Derivative Metabolic Process	pc-1
VIT_07s0005g04130	-0.0123195	-0.00301835	Acid phosphatase class B		Secondary Metabolic Process	pc-1
VIT_19s0014g01780	-0.0123267	-0.000574483	Basic Leucine Zipper Transcription Factor (VvbZIP52)		Transcription Factor Activity	pc-1
VIT_04s0079g00810	-0.0123292	-0.000927507	Cold induced protein		Response to Stress	pc-1
VIT_01s0011g02000	-0.0123293	-0.000128091	Serine carboxypeptidase S10			pc-1
VIT_15s0024g01250	-0.0123295	-0.00152312	U-box domain-containing protein 15		Cellular Homeostasis	pc-1
VIT_16s0098g01720	-0.0123316	-0.0042641	Abl interactor 2 (ABIL2)		Cellular Process	pc-1
VIT_19s0015g02380	-0.0123327	-0.00170351	Ankyrin repeat		Cellular Process	pc-1
VIT_01s0026g01950	-0.0123347	-0.00403282	Homeobox-leucine zipper protein HB13		Transcription Factor Activity	pc-1
VIT_15s0046g00120	-0.0123353	-0.00417735	Unknown protein		Unknown Protein	pc-1
VIT_03s0038g00450	-0.0123364	-0.00143386	Squalene synthase		Lipid Metabolic Process	pc-1
VIT_06s0004g04310	-0.0123374	-0.00169201	Alcohol dehydrogenase		Carbohydrate Metabolic Process	pc-1
VIT_11s0118g00770	-0.012342	-0.00411232	Unknown protein		Unknown Protein	pc-1
VIT_15s0046g03570	-0.0123433	-0.00161062	(+)-neomenthol dehydrogenase		Secondary Metabolic Process	pc-1
VIT_04s0079g00260	-0.0123436	-0.00411844	Unknown protein		Unknown Protein	pc-1
VIT_06s0009g02500	-0.012345	-0.00488876	Plastocyanin domain-containing protein		Generation of Energy	pc-1
VIT_05s0077g01450	-0.0123479	-0.00399508	GATA transcription factor 16		Transcription Factor Activity	pc-1
VIT_19s0014g03190	-0.0123515	-0.00280936	Unknown protein		Unknown Protein	pc-1
VIT_12s0028g02000	-0.0123548	0.00224528	Triacylglycerol lipase		Lipid Metabolic Process	pc-1
VIT_13s0067g01450	-0.0123551	-0.0043921	Lateral organ boundaries domain 21		Transcription Factor Activity	pc-1
VIT_09s0002g00570	-0.0123617	-0.00250601	Lipase GDSL 1		Lipid Metabolic Process	pc-1
VIT_19s0014g00110	-0.0123617	-0.00460561	Protein kinase		Signal Transduction	pc-1
VIT_03s0063g02020	-0.0123639	-0.00398096	Tic Complex Tic62 Subunit		Transport	pc-1
VIT_12s0134g00510	-0.012367	-0.00262277	Cytochrome B6-F complex iron-sulfur subunit, PETC		Generation of Energy	pc-1
VIT_18s0001g06370	-0.0123691	-0.00420453	L-ascorbate peroxidase, chloroplast		Response to Stress	pc-1
VIT_07s0005g02010	-0.0123735	-0.00461793	Nitrogen regulatory protein PII 1		Transport	pc-1
VIT_19s0085g00880	-0.0123843	-0.00164661	Aldehyde Dehydrogenase (VvALDH5F1)		Carbohydrate Metabolic Process	pc-1
VIT_06s0004g05810	-0.0124008	-0.000946976	TPR-containing protein kinase		Signal Transduction	pc-1
VIT_10s0003g02000	-0.0124034	-0.00276237	RKF1 (receptor-like kinase in flowers 1)			pc-1
VIT_17s0000g06350	-0.0124048	-0.000799481	LHCA4 (Photosystem I light harvesting complex gene 4)		Generation of Energy	pc-1
VIT_14s0128g00320	-0.0124073	-0.00409204	Amidase		Cellular Amino Acids and Derivative Metabolic Process	pc-1
VIT_05s0094g01590	-0.0124082	-0.000260934	Kelch repeat-containing F-box protein		Cellular Homeostasis	pc-1
VIT_08s0007g00930	-0.0124097	-0.00207486	Regulator of chromosome condensation (RCC1)		DNA/RNA Metabolic Process	pc-1
VIT_14s0171g00170	-0.0124102	-0.000313762	Unknown protein		Unknown Protein	pc-1
VIT_12s0059g01240	-0.0124132	-0.00116213	Nitrate transporter (NTP3)		Transport	pc-1
VIT_18s0001g11970	-0.0124141	-0.00418904	Unknown protein		Unknown Protein	pc-1
VIT_19s0014g01470	-0.0124151	-0.00285506	Thioredoxin TTL1 (Tetratricopetide-repeat thioredoxin-like 1)		Transport	pc-1
VIT_12s0035g00970	-0.0124215	0.00141211	Evolutionarily conserved C-terminal region 11 ECT11		DNA/RNA Metabolic Process	pc-1
VIT_05s0094g00930	-0.0124216	-0.00407433	Phosphoglucomutase/phosphomannomutase C terminal		Carbohydrate Metabolic Process	pc-1
VIT_08s0007g02190	-0.0124244	0.000354201	LHCB4 chlorophyll A-B binding protein CP29		Generation of Energy	pc-1
VIT_01s0011g06200	-0.0124286	-0.00408758	Zinc finger protein 4		Transcription Factor Activity	pc-1
VIT_06s0004g00640	-0.0124319	0.000303892	Accelerated cell death 1 ACD1		Transport	pc-1
VIT_05s0051g00590	-0.012433	-0.00340407	Pectate lyase		Cell Wall Metabolism	pc-1
VIT_12s0142g00570	-0.0124365	-0.00281427	R protein disease resistance protein		Response to Stress	pc-1
VIT_08s0058g00870	-0.0124417	-0.00182728	Unknown protein		Unknown Protein	pc-1
VIT_03s0088g00050	-0.0124419	-0.00455322	Serine carboxypeptitase 1			pc-1
VIT_06s0004g05280	-0.0124444	-0.00170144	Tropinone reductase		Cellular Amino Acids and Derivative Metabolic Process	pc-1
VIT_19s0014g03240	-0.0124456	-0.00286028	Beta-mannosidase 4		Carbohydrate Metabolic Process	pc-1
VIT_01s0011g04290	-0.0124462	-0.00457566	Receptor serine/threonine kinase PR5K		Signal Transduction	pc-1
VIT_15s0048g02280	-0.0124469	-0.00198764	NAC domain-containing protein (VvNAC54)		Transcription Factor Activity	pc-1
VIT_10s0042g00950	-0.0124493	8.36289e-05	Succinyl-CoA ligase alpha 1 subunit		Carbohydrate Metabolic Process	pc-1
VIT_04s0008g03610	-0.0124496	-0.00299268	Xylan synthase		Carbohydrate Metabolic Process	pc-1
VIT_11s0016g04500	-0.012452	-0.00376921	Protein phosphatase 2 (formerly 2A), regulatory subunit B'		DNA/RNA Metabolic Process	pc-1
VIT_01s0011g00600	-0.0124535	-0.00266823	Acclimation of photosynthesis to environment		Transport	pc-1
VIT_01s0150g00250	-0.0124546	-0.00212899	Peptide transporter PTR2-B		Transport	pc-1
VIT_06s0009g02020	-0.0124609	-0.000319246	Tubulin beta-4 chain		Cellular Process	pc-1
VIT_06s0061g00350	-0.0124635	-0.00483189	ABC Transporter (VvWBC24 - VvABCG24)		Transport	pc-1
VIT_07s0005g00010	-0.0124639	0.000737992	Glutathione S-transferase 8 GSTF8		Secondary Metabolic Process	pc-1
VIT_01s0150g00210	-0.0124659	0.00082135	CYP51A		Lipid Metabolic Process	pc-1
VIT_09s0002g04490	-0.0124662	-0.00034781	PDX1 (pyridoxine biosynthesis 1.3)		Secondary Metabolic Process	pc-1
VIT_08s0040g03150	-0.0124684	-0.0034089	L-ascorbate peroxidase 1, cytosolic (APX1)		Response to Stress	pc-1
VIT_06s0004g08410	-0.0124688	-0.00259498	Bis(5'-adenosyl)-triphosphatase		DNA/RNA Metabolic Process	pc-1
VIT_01s0244g00140	-0.0124697	-0.00043288	Aspartate kinase		Cellular Amino Acids and Derivative Metabolic Process	pc-1
VIT_09s0054g01110	-0.0124713	0.00022738	Cycloartenol synthase		Lipid Metabolic Process	pc-1
VIT_12s0059g00520	-0.0124735	-0.0021618	RabGAP/TBC domain-containing protein			pc-1
VIT_19s0090g00810	-0.0124765	-0.00160941	Imidazole glycerol phosphate synthase hisHF, chloroplast		Cellular Amino Acids and Derivative Metabolic Process	pc-1
VIT_01s0011g01140	-0.0124768	-0.000847931	Cationic amino acid transporter 5		Transport	pc-1
VIT_18s0117g00080	-0.0124769	-0.00106409	R protein L6		Response to Stress	pc-1
VIT_01s0010g01390	-0.0124795	-0.00306329	Phototropic-responsive NPH3			pc-1
VIT_10s0003g00120	-0.01248	-0.00193717	Leucine-rich repeat family protein (LeSPL-CNR ortholog)			pc-1
VIT_19s0135g00300	-0.0124805	-0.00111515	Ankyrin		Cellular Process	pc-1
VIT_11s0016g01400	-0.0124845	-0.00262852	PSBX (photosystem II subunit X)		Generation of Energy	pc-1
VIT_14s0171g00320	-0.0124895	-0.00100749	Kelch repeat-containing protein		Cellular Homeostasis	pc-1
VIT_00s0583g00030	-0.0124906	-0.00230495	Sphingolipid delta 4 desaturase DES-1		Lipid Metabolic Process	pc-1
VIT_10s0116g01780	-0.0124911	-0.00191006	Cationic peroxidase		Cellular Amino Acids and Derivative Metabolic Process	pc-1
VIT_11s0052g01540	-0.0124936	0.000462135	MATE efflux family protein		Transport	pc-1
VIT_09s0018g02110	-0.0124988	-0.00320945	Unknown protein		Unknown Protein	pc-1
VIT_01s0010g02750	-0.012502	-0.00302315	Lipoxygenase		Lipid Metabolic Process	pc-1
VIT_11s0078g00310	-0.0125037	0.000741806	Isoamylase-type starch-debranching enzyme 1		Carbohydrate Metabolic Process	pc-1
VIT_07s0151g00040	-0.012507	-0.00140936	Ankyrin repeat protein		Cellular Process	pc-1
VIT_03s0088g00570	-0.0125075	-0.00276907	Glutamine synthetase B1 GLB1		Cellular Amino Acids and Derivative Metabolic Process	pc-1
VIT_03s0091g00240	-0.0125129	-0.00295324	Haloacid dehalogenase hydrolase		Carbohydrate Metabolic Process	pc-1
VIT_05s0094g00480	-0.0125139	-0.00297609	Ethylene-responsive protein		Response to Hormone Stimulus	pc-1
VIT_00s0771g00020	-0.0125164	-0.00222754	Unknown protein		Unknown Protein	pc-1
VIT_17s0000g06650	-0.0125184	-0.00446914	IBS1 (impaired in baba-induced sterility 1)		Signal Transduction	pc-1
VIT_10s0116g00020	-0.0125214	-0.000291215	Tobamovirus multiplication 1 homolog 3			pc-1
VIT_02s0025g01790	-0.0125374	-0.00235728	Cellulose synthase CSLG3		Cell Wall Metabolism	pc-1
VIT_06s0004g05740	-0.0125411	-0.00140294	IMP dehydrogenase/GMP reductase		DNA/RNA Metabolic Process	pc-1
VIT_03s0063g00030	-0.0125412	-0.00249042	Unknown protein		Unknown Protein	pc-1
VIT_06s0004g03660	-0.0125474	0.000374724	Pseudo-response regulator 7 (APRR7)		Response to Hormone Stimulus	pc-1
VIT_00s0615g00030	-0.0125482	-0.00177622	Mannitol dehydrogenase (ELI3-1)		Carbohydrate Metabolic Process	pc-1
VIT_17s0000g06440	-0.0125493	-0.00238577	Galactoside 2-alpha-L-fucosyltransferase		Lipid Metabolic Process	pc-1
VIT_15s0021g00940	-0.0125543	-0.00231989	Senescence-associated protein			pc-1
VIT_08s0007g03690	-0.0125589	-0.00318208	Inosine-uridine preferring nucleoside hydrolase family protein		DNA/RNA Metabolic Process	pc-1
VIT_05s0062g00720	-0.0125593	3.9679e-05	UDP-glucoronosyl/UDP-glucosyl transferase UGT75C1		Secondary Metabolic Process	pc-1
VIT_18s0001g00470	-0.0125612	-0.00296684	Monocopper oxidase SKS5 (SKU5 Similar 5)		Transport	pc-1
VIT_09s0002g04880	-0.012562	-0.0021887	Glycosyl transferase family 1 protein		Carbohydrate Metabolic Process	pc-1
VIT_06s0061g01310	-0.0125635	-0.00205339	Nucleobase-ascorbate transporter 12 (NAT12)		Transport	pc-1
VIT_13s0019g00330	-0.0125652	-0.00295335	Aquaporin TIP1;3		Transport	pc-1
VIT_02s0012g00460	-0.0125674	-0.00259524	Glycine-rich protein			pc-1
VIT_02s0025g01260	-0.0125744	-0.00409688	NADPH HC toxin reductase			pc-1
VIT_18s0001g13230	-0.0125766	-0.00178375	Beta-galactosidase BG1 [Vitis vinifera]		Carbohydrate Metabolic Process	pc-1
VIT_03s0088g00380	-0.0125806	-0.000261604	Tubulin alpha		Signal Transduction	pc-1
VIT_15s0024g00040	-0.0125832	0.000650205	LHCA3 (Photosystem I light harvesting complex gene 3)		Generation of Energy	pc-1
VIT_05s0049g00480	-0.0125863	-0.00260611	Zinc finger (C3HC4-type ring finger)		Transcription Factor Activity	pc-1
VIT_05s0020g03180	-0.0125867	-0.00104467	Photosystem I reaction center subunit II, chloroplast precursor		Generation of Energy	pc-1
VIT_00s0274g00080	-0.0125867	0.000709912	Benzoquinone reductase		Secondary Metabolic Process	pc-1
VIT_09s0018g01950	-0.0125894	-0.00198957	Cellulose synthase CSLC05		Cell Wall Metabolism	pc-1
VIT_08s0007g07700	-0.0125905	-0.00295862	Unknown protein		Unknown Protein	pc-1
VIT_10s0092g00250	-0.0125988	-0.00165133	Alpha-glucosidase 1 (AGLU1)		Carbohydrate Metabolic Process	pc-1
VIT_05s0020g02890	-0.012599	-0.00159545	GPI-anchored protein-like protein II			pc-1
VIT_06s0004g05850	-0.0125994	-0.00269375	Zinc finger (C3HC4-type ring finger)		Transcription Factor Activity	pc-1
VIT_16s0050g00380	-0.0126016	0.00115439	Tubulin beta-1		Cellular Process	pc-1
VIT_12s0059g00230	-0.0126039	-0.00171096	Epoxide hydrolase 2			pc-1
VIT_08s0007g07920	-0.0126057	-0.00238308	Unknown protein		Unknown Protein	pc-1
VIT_18s0089g01170	-0.0126119	-0.000716668	LHCB5 (light harvesting complex of photosystem ii 5)		Generation of Energy	pc-1
VIT_08s0007g01530	-0.0126133	-0.00376727	Zinc finger (C3HC4-type ring finger)		Transcription Factor Activity	pc-1
VIT_07s0005g04610	-0.0126179	-0.00309856	Alcohol dehydrogenase class III		Carbohydrate Metabolic Process	pc-1
VIT_11s0016g05460	-0.0126184	-0.00414439	BRI1-KD interacting protein		Response to Hormone Stimulus	pc-1
VIT_15s0046g00220	-0.0126197	-0.00225531	Kinesin light chain		Cellular Process	pc-1
VIT_00s1274g00010	-0.0126233	-0.00216433	Phosphosulfolactate synthase protein		Carbohydrate Metabolic Process	pc-1
VIT_19s0014g04980	-0.0126234	-0.00382966	Cinnamyl alcohol dehydrogenase		Secondary Metabolic Process	pc-1
VIT_02s0025g03240	-0.012625	-0.00320524	Protein kinase		Signal Transduction	pc-1
VIT_05s0020g01820	-0.0126251	-0.00269271	Integral membrane family protein UPF0497		Cellular Process	pc-1
VIT_07s0104g00410	-0.0126357	-3.27116e-05	Endo-1,3;1,4-beta-D-glucanase precursor		Cell Wall Metabolism	pc-1
VIT_07s0005g03630	-0.0126393	0.00136807	Ankyrin		Cellular Process	pc-1
VIT_02s0154g00080	-0.0126399	-0.00399095	Multi-copper oxidase (SKU5)		Transport	pc-1
VIT_00s0371g00050	-0.0126449	-0.00165516	Mannitol dehydrogenase		Carbohydrate Metabolic Process	pc-1
VIT_02s0087g00840	-0.0126533	-0.00184135	ABC Transporter (VvWBC29 - VvABCG29)		Transport	pc-1
VIT_06s0004g00620	-0.0126558	-0.00306983	Accelerated cell death 1 ACD1		Transport	pc-1
VIT_00s0373g00010	-0.0126619	-0.00139542	Tubulin alpha-3 chain		Cellular Process	pc-1
VIT_12s0059g00220	-0.0126629	-0.00231771	Epoxide hydrolase			pc-1
VIT_05s0020g00730	-0.0126631	-0.00364994	Receptor-like protein kinase		Signal Transduction	pc-1
VIT_03s0088g00110	-0.0126687	-0.00361078	Serine carboxypeptidase SCPL17			pc-1
VIT_19s0015g02130	-0.0126712	0.000204199	Ankyrin repeat		Cellular Process	pc-1
VIT_15s0021g01060	-0.0126712	-0.00193622	CYP72A1		Secondary Metabolic Process	pc-1
VIT_00s0227g00140	-0.0126826	-0.00303641	MLO1			pc-1
VIT_18s0001g09530	-0.012689	-0.00304616	Zinc finger (C3HC4-type ring finger)		Transcription Factor Activity	pc-1
VIT_00s2326g00010	-0.0126974	0.00155148	Ankyrin		Cellular Process	pc-1
VIT_14s0066g01850	-0.0126983	-0.00185135	Peroxidase		Response to Stress	pc-1
VIT_00s0375g00030	-0.0127009	-0.00166741	Alpha-galactosidase		Carbohydrate Metabolic Process	pc-1
VIT_18s0001g14360	-0.0127057	-0.00137099	Tubulin beta-1 chain		Cellular Process	pc-1
VIT_03s0038g02230	-0.0127086	-0.00192516	Subtilisin-like serine protease 2		Transport	pc-1
VIT_15s0048g02980	-0.0127231	-0.00226006	Unknown protein		Unknown Protein	pc-1
VIT_16s0098g00560	-0.0127243	-0.00154436	SP1L2 (SPIRAL2)		Cellular Process	pc-1
VIT_01s0011g02030	-0.012737	-0.000227935	Serine carboxypeptidase S10		Cellular Amino Acids and Derivative Metabolic Process	pc-1
VIT_04s0008g06050	-0.0127378	-0.00115259	Phytosulfokine receptor precursor			pc-1
VIT_17s0000g07640	-0.0127399	-0.00336259	Mannose-1-phosphate guanyltransferase		Carbohydrate Metabolic Process	pc-1
VIT_14s0068g00110	-0.012746	0.00149823	feronia receptor-like kinase		Developmental Process	pc-1
VIT_02s0025g01200	-0.0127586	-0.00356473	Leaf senescence protein		Developmental Process	pc-1
VIT_16s0098g00720	-0.0127684	-0.000539356	Lectin protein kinase			pc-1
VIT_18s0001g09500	-0.0127743	0.000171809	CYP81B2v1			pc-1
VIT_06s0004g05680	-0.0127778	-0.00101032	Glutathione S-transferase 25 GSTU7		Secondary Metabolic Process	pc-1
VIT_04s0023g01140	-0.01279	0.000831721	GNS1/SUR4 membrane protein			pc-1
VIT_13s0019g00240	-0.0127933	-0.00260191	Glycosyltransferase family 14 Beta-1-3-galactosyl-O-glycosyl-glycoprotein			pc-1
VIT_17s0000g06680	-0.012795	-0.00282346	Unknown protein		Unknown Protein	pc-1
VIT_14s0060g01580	-0.0128064	-0.000390631	Protein phosphatase 2C		Signal Transduction	pc-1
VIT_18s0164g00180	-0.0128122	0.00114773	Glycosyl hydrolase family 17 protein			pc-1
VIT_05s0020g03170	-0.0128127	-0.00131218	Lipoxygenase		Lipid Metabolic Process	pc-1
VIT_00s2045g00010	-0.0128169	-0.00123037	No hit		No Hit	pc-1
VIT_12s0028g02650	-0.012836	-0.00109464	RAB GTPase RABA1F		Transport	pc-1
VIT_00s0398g00020	-0.0128401	-0.000343225	S-receptor kinase KIK1 precursor		Signal Transduction	pc-1
VIT_04s0023g01660	-0.0128523	-0.000537301	Scarecrow-like transcription factor 7 (SCL7)		Transcription Factor Activity	pc-1
VIT_16s0098g01290	-0.0128798	-0.00128162	Major Facilitator Superfamily protein			pc-1
VIT_08s0040g00630	-0.0128938	-0.00277613	Hydroxyproline-rich glycoprotein		Cell Wall Metabolism	pc-1
VIT_01s0011g04300	-0.0129099	-0.00124564	Receptor serine/threonine kinase PR5K		Signal Transduction	pc-1
VIT_02s0025g01380	-0.0129238	-0.00196497	Endo-1,4-beta-glucanase		Cell Wall Metabolism	pc-1
VIT_19s0027g01060	-0.0130302	-0.00103578	Tetratricopeptide repeat (TPR)-containing			pc-1

## Sheet: Foglio2
VIT_02s0087g00930
VIT_18s0089g00160
VIT_16s0050g00390
VIT_02s0033g01330
VIT_14s0068g01760
VIT_08s0007g08310
VIT_00s0322g00030
VIT_06s0009g01140
VIT_19s0015g01310
VIT_19s0015g01300
VIT_09s0002g05250
VIT_14s0083g00940
VIT_16s0098g01150
VIT_05s0049g02240
VIT_14s0083g01140
VIT_17s0000g00430
VIT_00s0274g00080
VIT_00s0274g00090
VIT_08s0007g06040
VIT_01s0011g03670
VIT_01s0026g01020
VIT_02s0025g02920
VIT_03s0038g01380
VIT_05s0049g01780
VIT_10s0003g01410
VIT_04s0008g05770
VIT_01s0137g00430
VIT_07s0005g03310
VIT_16s0098g00800
VIT_12s0034g01870
VIT_12s0034g01970
VIT_12s0034g01910
VIT_01s0137g00560
VIT_01s0137g00550
VIT_01s0137g00520
VIT_01s0137g00540
VIT_17s0000g05110
VIT_06s0009g03120
VIT_16s0100g00570
VIT_03s0038g04390
VIT_14s0060g01490
VIT_15s0046g00150
VIT_11s0016g04920
VIT_00s0340g00060
VIT_00s2526g00010
VIT_00s0340g00050
VIT_16s0100g00400
VIT_04s0008g06000
VIT_05s0049g00510
VIT_15s0021g02700
VIT_00s0214g00090
VIT_08s0058g00440
VIT_08s0058g00430
VIT_08s0058g00410
VIT_00s0271g00110
VIT_12s0057g00310
VIT_13s0074g00570
VIT_01s0010g02030
VIT_14s0068g01360
VIT_14s0128g00570
VIT_12s0034g01920
VIT_12s0034g01930
VIT_04s0079g00690
VIT_07s0005g04890
VIT_01s0010g02460
VIT_08s0007g08840
VIT_10s0071g00320
VIT_14s0060g02300
VIT_13s0067g02300
VIT_16s0022g00960
VIT_02s0012g00500
VIT_09s0002g07110
VIT_09s0002g06420
VIT_07s0005g00660
VIT_06s0004g07790
VIT_03s0091g00670
VIT_14s0066g01710
VIT_12s0034g01950
VIT_12s0034g01960
VIT_15s0048g00830
VIT_14s0171g00400
VIT_13s0158g00100
VIT_04s0023g01800
VIT_16s0050g00910
VIT_18s0001g08200
VIT_11s0052g00630
VIT_06s0004g04650
VIT_05s0020g03870
VIT_03s0038g03570
VIT_07s0005g02730
VIT_07s0031g01930
VIT_02s0033g00380
VIT_14s0108g01070
VIT_02s0012g01040
VIT_19s0027g00230
VIT_08s0007g07670
VIT_14s0066g01600
VIT_19s0090g01370
VIT_08s0056g01600
VIT_08s0056g01610
VIT_14s0108g00450
VIT_07s0031g01260
VIT_11s0016g03090
VIT_17s0000g03630
VIT_19s0090g01340
VIT_17s0000g00410
VIT_05s0049g00770
VIT_18s0001g12710
VIT_15s0048g00740
VIT_08s0058g00400
VIT_02s0025g04870
VIT_08s0056g01240
VIT_11s0118g00560
VIT_01s0146g00260
VIT_10s0116g00570
VIT_08s0007g00180
VIT_12s0035g01050
VIT_14s0066g00700
VIT_02s0234g00110
VIT_10s0116g00550
VIT_19s0014g04790
VIT_02s0025g04340
VIT_02s0025g04280
VIT_14s0081g00030
VIT_00s0323g00070
VIT_16s0050g00570
VIT_18s0072g01010
VIT_07s0005g00140
VIT_01s0011g04370
VIT_02s0025g03600
VIT_16s0022g01770
VIT_05s0062g01190
VIT_11s0016g05530
VIT_08s0007g08330
VIT_04s0008g04990
VIT_05s0020g05040
VIT_14s0060g00420
VIT_00s0125g00210
VIT_00s0125g00220
VIT_08s0040g01200
VIT_01s0127g00680
VIT_07s0005g01680
VIT_09s0018g01390
VIT_09s0018g01370
VIT_18s0001g15460
VIT_07s0005g00750
VIT_11s0118g00200
VIT_18s0075g00340
VIT_18s0075g00350
VIT_18s0001g11930
VIT_02s0025g04330
VIT_15s0046g01500
VIT_02s0025g03730
VIT_16s0039g02230
VIT_18s0001g06060
VIT_18s0001g05990
VIT_04s0044g01230
VIT_11s0118g00580
VIT_19s0090g00960
VIT_14s0066g01190
VIT_01s0026g02100
VIT_07s0005g03810
VIT_18s0001g10480
VIT_14s0066g01140
VIT_05s0077g01980
VIT_11s0016g04990
VIT_18s0001g07840
VIT_17s0000g03200
VIT_14s0219g00110
VIT_02s0025g01450
VIT_01s0150g00380
VIT_06s0004g03910
VIT_10s0116g00370
VIT_14s0060g01980
VIT_04s0023g00130
VIT_07s0005g02710
VIT_14s0068g01400
VIT_02s0033g00410
VIT_02s0033g00390
VIT_02s0033g00450
VIT_06s0004g07550
VIT_07s0005g01710
VIT_17s0000g01280
VIT_05s0062g00610
VIT_02s0012g02220
VIT_06s0061g00550
VIT_13s0064g01210
VIT_12s0059g02510
VIT_06s0061g00760
VIT_05s0020g04730
VIT_08s0040g01950
VIT_14s0219g00040
VIT_18s0001g01060
VIT_12s0028g03860
VIT_03s0091g00260
