# Supplementary material for: Plasticity of the Berry Ripening Program in a White Grape Variety
Source: Front Plant Sci. 2016 Jul 12;7:970. doi: 10.3389/fpls.2016.00970 (PMC4940403; doi:10.3389/fpls.2016.00970)
Supplement: Supplementary file 3 [file DataSheet3.XLSX]

## Sheet: Foglio1
Supplementary File 3. Garganega Differentially Expressed Genes
Gene ID	Functional Annotation	Functional Category	AP	VP	VH1	VH2	FC ≥ 2	Switch Gene Red Berry Palumbo et al., 2014
VIT_19s0138g00120	1,3-beta-glucan synthase	Carbohydrate Metabolic Process		X	X
VIT_12s0028g03720	1,3-beta-glucan synthase	Carbohydrate Metabolic Process		X
VIT_12s0028g00400	1,3-beta-glucan synthase	Carbohydrate Metabolic Process	X	X			X
VIT_19s0015g00500	1,4-alpha-D-glucan maltohydrolase	Carbohydrate Metabolic Process				X
VIT_05s0020g01910	1,4-alpha-D-glucan maltohydrolase	Carbohydrate Metabolic Process	X
VIT_02s0012g00170	1,4-alpha-D-glucan maltohydrolase	Carbohydrate Metabolic Process		X		X
VIT_08s0007g03750	1,4-alpha-glucan branching enzyme IIB, chloroplast precursor	Carbohydrate Metabolic Process				X
VIT_18s0001g00060	1,4-alpha-glucan branching enzyme, chloroplast precursor	Carbohydrate Metabolic Process				X
VIT_08s0058g01460	1,4-beta-mannan endohydrolase	Carbohydrate Metabolic Process				X
VIT_18s0001g12830	1,4-beta-mannan endohydrolase	Carbohydrate Metabolic Process				X
VIT_18s0089g00190	1,4-beta-mannan endohydrolase	Carbohydrate Metabolic Process		X			X
VIT_18s0089g00170	1,4-beta-mannan endohydrolase	Carbohydrate Metabolic Process	X	X			X
VIT_18s0089g00140	1,4-beta-mannan endohydrolase	Carbohydrate Metabolic Process		X		X	X
VIT_04s0023g02130	1,4-beta-mannan endohydrolase	Carbohydrate Metabolic Process	X	X	X	X	X
VIT_18s0089g00180	1,4-beta-mannan endohydrolase	Carbohydrate Metabolic Process	X	X		X	X	X
VIT_18s0089g00160	1,4-beta-mannan endohydrolase	Carbohydrate Metabolic Process	X	X		X	X
VIT_17s0000g00870	1-aminocyclopropane-1-carboxylate deaminase	Carbohydrate Metabolic Process				X
VIT_01s0137g00310	1-aminocyclopropane-1-carboxylate deaminase	Carbohydrate Metabolic Process				X
VIT_15s0021g00950	1-aminocyclopropane-1-carboxylate oxidase	Carbohydrate Metabolic Process				X	X
VIT_01s0011g05650	1-aminocyclopropane-1-carboxylate oxidase	Carbohydrate Metabolic Process				X
VIT_05s0049g00410	1-aminocyclopropane-1-carboxylate oxidase	Carbohydrate Metabolic Process			X		X
VIT_02s0012g00450	1-aminocyclopropane-1-carboxylate oxidase	Carbohydrate Metabolic Process	X	X	X	X	X
VIT_02s0012g00360	1-aminocyclopropane-1-carboxylate oxidase	Carbohydrate Metabolic Process	X	X	X	X	X
VIT_00s2086g00010	1-aminocyclopropane-1-carboxylate oxidase 1	Carbohydrate Metabolic Process		X		X	X
VIT_12s0059g01380	1-aminocyclopropane-1-carboxylate oxidase 1	Carbohydrate Metabolic Process		X	X	X
VIT_11s0016g02380	1-aminocyclopropane-1-carboxylate oxidase 2	Carbohydrate Metabolic Process	X				X
VIT_12s0028g02420	1-aminocyclopropane-1-carboxylate oxidase homolog 1	Carbohydrate Metabolic Process				X	X
VIT_05s0049g00280	1-aminocyclopropane-1-carboxylate oxidase homolog 1	Carbohydrate Metabolic Process		X		X
VIT_05s0049g00300	1-aminocyclopropane-1-carboxylate oxidase homolog 1	Carbohydrate Metabolic Process	X	X		X	X
VIT_00s1764g00010	1-aminocyclopropane-1-carboxylate synthase	Carbohydrate Metabolic Process				X
VIT_16s0022g02010	1-aminocyclopropane-1-carboxylate synthase	Carbohydrate Metabolic Process				X
VIT_18s0086g00710	1-phosphatidylinositol-3-phosphate 5-kinase	Carbohydrate Metabolic Process				X
VIT_09s0002g00380	1-phosphatidylinositol-3-phosphate 5-kinase	Carbohydrate Metabolic Process				X
VIT_11s0016g00360	1-phosphatidylinositol-3-phosphate 5-kinase	Carbohydrate Metabolic Process	X	X		X
VIT_18s0001g03290	1-phosphatidylinositol-4-phosphate 5-kinase	Carbohydrate Metabolic Process		X		X	X
VIT_14s0083g00470	2,3-biphosphoglycerate-independent phosphoglycerate mutase	Carbohydrate Metabolic Process		X		X	X
VIT_18s0001g05060	2,3-bisphosphoglycerate-dependent phosphoglycerate mutase	Carbohydrate Metabolic Process				X	X
VIT_07s0141g00830	2-keto-3-deoxygluconokinase pfkB-type carbohydrate kinase	Carbohydrate Metabolic Process				X
VIT_01s0011g02020	2-oxo acid dehydrogenase, lipoyl-binding site	Carbohydrate Metabolic Process				X	X
VIT_15s0046g02510	2-oxo acid dehydrogenase, lipoyl-binding site	Carbohydrate Metabolic Process			X
VIT_15s0046g03620	2-oxo acid dehydrogenase, lipoyl-binding site	Carbohydrate Metabolic Process		X		X
VIT_05s0049g00260	2-oxoglutarate-dependent dioxygenase	Carbohydrate Metabolic Process				X	X
VIT_02s0025g03190	2-oxoglutarate-dependent dioxygenase	Carbohydrate Metabolic Process				X
VIT_06s0061g00280	2-phosphoglycerate kinase	Carbohydrate Metabolic Process	X	X	X
VIT_05s0077g00860	3-hydroxybutyryl-CoA dehydratase	Carbohydrate Metabolic Process	X
VIT_19s0014g02370	3-hydroxybutyryl-CoA dehydrogenase	Carbohydrate Metabolic Process		X		X	X
VIT_08s0040g00670	4-alpha-glucanotransferase	Carbohydrate Metabolic Process	X	X		X	X
VIT_07s0031g01540	4-alpha-glucanotransferase	Carbohydrate Metabolic Process	X			X
VIT_00s0194g00110	4-nitrophenylphosphatase	Carbohydrate Metabolic Process	X			X
VIT_16s0100g01210	6-phospho 3-hexuloisomerase	Carbohydrate Metabolic Process				X	X
VIT_04s0008g00520	6-phosphofructokinase	Carbohydrate Metabolic Process	X	X		X
VIT_18s0122g00510	6-phosphofructokinase, pyrophosphate dependent	Carbohydrate Metabolic Process	X			X
VIT_16s0022g01730	6-phosphogluconate dehydrogenase	Carbohydrate Metabolic Process				X
VIT_16s0013g01670	6-phosphogluconate dehydrogenase, cytosolic	Carbohydrate Metabolic Process				X	X
VIT_16s0098g01200	6-phosphogluconolactonase	Carbohydrate Metabolic Process				X
VIT_15s0046g01590	Acidic chitinase III	Carbohydrate Metabolic Process				X
VIT_15s0046g01600	Acidic endochitinase (CHIB1)	Carbohydrate Metabolic Process				X	X
VIT_15s0046g01570	Acidic endochitinase (CHIB1)	Carbohydrate Metabolic Process				X	X
VIT_15s0046g01610	Acidic endochitinase (CHIB1)	Carbohydrate Metabolic Process		X			X
VIT_19s0090g00460	Aconitate hydratase, cytoplasmic	Carbohydrate Metabolic Process				X
VIT_00s0264g00030	Aconitate hydratase, cytoplasmic	Carbohydrate Metabolic Process		X		X
VIT_13s0067g00930	ACR4 (Arabidopsis CRINKLY4)	Carbohydrate Metabolic Process		X	X
VIT_05s0049g00830	Activating signal cointegrator	Carbohydrate Metabolic Process				X
VIT_14s0081g00760	Activating signal cointegrator	Carbohydrate Metabolic Process				X
VIT_17s0000g07240	Activating signal cointegrator 1 complex subunit 3	Carbohydrate Metabolic Process				X	X
VIT_17s0000g07230	Activating signal cointegrator 1 complex subunit 3	Carbohydrate Metabolic Process		X		X
VIT_15s0046g02700	Acyl-CoA thioesterase	Carbohydrate Metabolic Process		X		X
VIT_00s0582g00020	Acyl-coenzyme A thioesterase 9.	Carbohydrate Metabolic Process	X	X
VIT_00s0227g00180	Acyl-coenzyme A thioesterase 9.	Carbohydrate Metabolic Process	X	X		X	X
VIT_07s0005g02800	ADP-glucose pyrophosphorylase large subunit 2	Carbohydrate Metabolic Process				X
VIT_18s0001g12840	ADP-glucose pyrophosphorylase large subunit CagpL2	Carbohydrate Metabolic Process	X	X	X	X	X
VIT_01s0010g01350	ADP-glucose pyrophosphorylase large subunit CagpL2	Carbohydrate Metabolic Process	X		X	X	X
VIT_18s0001g00410	Alcohol dehydrogenase	Carbohydrate Metabolic Process				X	X
VIT_14s0030g01030	Alcohol dehydrogenase	Carbohydrate Metabolic Process				X	X
VIT_14s0030g00920	Alcohol dehydrogenase	Carbohydrate Metabolic Process				X
VIT_18s0001g01160	Alcohol dehydrogenase	Carbohydrate Metabolic Process		X		X	X
VIT_18s0001g00380	Alcohol dehydrogenase	Carbohydrate Metabolic Process		X		X
VIT_06s0004g04310	Alcohol dehydrogenase	Carbohydrate Metabolic Process	X	X	X	X	X
VIT_16s0039g00320	Alcohol dehydrogenase 1	Carbohydrate Metabolic Process	X	X			X
VIT_18s0001g15410	Alcohol dehydrogenase 1	Carbohydrate Metabolic Process		X	X	X	X
VIT_04s0044g01120	Alcohol dehydrogenase 2 [Vitis vinifera]	Carbohydrate Metabolic Process				X	X
VIT_04s0044g01130	Alcohol dehydrogenase 2 [Vitis vinifera]	Carbohydrate Metabolic Process			X	X	X
VIT_18s0001g15450	Alcohol dehydrogenase 3	Carbohydrate Metabolic Process	X	X
VIT_06s0004g04320	Alcohol dehydrogenase 3	Carbohydrate Metabolic Process	X	X	X	X	X
VIT_04s0044g01110	Alcohol dehydrogenase 6	Carbohydrate Metabolic Process				X
VIT_17s0000g03280	Alcohol dehydrogenase 7	Carbohydrate Metabolic Process	X			X
VIT_07s0005g04610	Alcohol dehydrogenase class III	Carbohydrate Metabolic Process	X	X	X	X
VIT_07s0005g04600	Alcohol dehydrogenase class III	Carbohydrate Metabolic Process	X	X		X
VIT_01s0026g00210	Aldehyde dehydrogenase (NAD+)	Carbohydrate Metabolic Process				X	X
VIT_01s0137g00090	Aldehyde dehydrogenase (NAD+)	Carbohydrate Metabolic Process		X
VIT_01s0137g00080	Aldehyde dehydrogenase (NAD+)	Carbohydrate Metabolic Process		X	X	X	X
VIT_17s0000g08070	Aldehyde Dehydrogenase (VvALDH2B4)	Carbohydrate Metabolic Process	X	X	X	X
VIT_01s0026g00220	Aldehyde Dehydrogenase (VvALDH2B8)	Carbohydrate Metabolic Process				X
VIT_14s0066g01550	Aldehyde Dehydrogenase (VvALDH2B9)	Carbohydrate Metabolic Process	X	X		X
VIT_04s0023g02810	Aldehyde Dehydrogenase (VvALDH3F1)	Carbohydrate Metabolic Process		X	X	X	X
VIT_18s0001g02440	Aldehyde Dehydrogenase (VvALDH3H1)	Carbohydrate Metabolic Process				X
VIT_07s0031g02630	Aldehyde Dehydrogenase (VvALDH3H5)	Carbohydrate Metabolic Process				X
VIT_06s0004g02060	Aldehyde Dehydrogenase (VvALDH3J1)	Carbohydrate Metabolic Process		X			X
VIT_19s0085g00880	Aldehyde Dehydrogenase (VvALDH5F1)	Carbohydrate Metabolic Process	X	X	X	X
VIT_19s0085g00870	Aldehyde Dehydrogenase (VvALDH5F2)	Carbohydrate Metabolic Process				X	X
VIT_19s0085g00860	Aldehyde Dehydrogenase (VvALDH5F3)	Carbohydrate Metabolic Process	X	X		X
VIT_08s0007g01010	Aldo/keto reductase	Carbohydrate Metabolic Process				X	X
VIT_05s0062g01000	Aldo/keto reductase	Carbohydrate Metabolic Process				X
VIT_09s0070g00360	Aldo/keto reductase	Carbohydrate Metabolic Process				X
VIT_07s0104g01010	Aldo/keto reductase	Carbohydrate Metabolic Process				X	X
VIT_05s0049g01130	Aldo/keto reductase	Carbohydrate Metabolic Process		X	X		X
VIT_14s0030g01960	Aldo/keto reductase	Carbohydrate Metabolic Process		X			X
VIT_12s0028g01100	Aldo/keto reductase	Carbohydrate Metabolic Process		X
VIT_16s0098g01180	Aldo/keto reductase	Carbohydrate Metabolic Process		X		X	X
VIT_14s0030g02020	Aldo/keto reductase	Carbohydrate Metabolic Process	X		X	X	X
VIT_06s0080g00030	Aldo/keto reductase	Carbohydrate Metabolic Process	X			X	X
VIT_05s0062g01010	Aldo/keto reductase AKR	Carbohydrate Metabolic Process				X
VIT_05s0062g00980	Aldo/keto reductase AKR	Carbohydrate Metabolic Process				X
VIT_08s0007g01020	Aldo-keto reductase	Carbohydrate Metabolic Process				X
VIT_08s0007g01040	Aldo-keto reductase	Carbohydrate Metabolic Process	X			X	X
VIT_17s0000g02260	Aldose 1-epimerase	Carbohydrate Metabolic Process				X
VIT_14s0066g00410	Aldose 1-epimerase	Carbohydrate Metabolic Process				X
VIT_15s0046g01430	Aldose 1-epimerase	Carbohydrate Metabolic Process			X
VIT_04s0023g01970	Aldose 1-epimerase	Carbohydrate Metabolic Process	X		X	X
VIT_02s0025g01030	Aldose 1-epimerase	Carbohydrate Metabolic Process	X			X		X
VIT_08s0007g08310	Alkaline alpha galactosidase	Carbohydrate Metabolic Process				X
VIT_11s0016g05770	Alkaline alpha galactosidase 2	Carbohydrate Metabolic Process			X
VIT_05s0029g01090	Alpha 1,3-glucosidase	Carbohydrate Metabolic Process		X		X
VIT_19s0014g01410	Alpha-1,2-mannosyltransferase ALG9	Carbohydrate Metabolic Process		X		X
VIT_19s0014g01190	Alpha-1,3-mannosyltransferase ALG2	Carbohydrate Metabolic Process				X
VIT_07s0005g00130	Alpha-1,3-mannosyltransferase ALG3	Carbohydrate Metabolic Process				X
VIT_14s0108g01560	Alpha-1,4 glucan phosphorylase, L isozyme, chloroplast precursor	Carbohydrate Metabolic Process				X
VIT_04s0023g00110	Alpha-1,4-glucan-protein synthase	Carbohydrate Metabolic Process				X
VIT_01s0011g00160	Alpha-1,4-glucan-protein synthase	Carbohydrate Metabolic Process		X
VIT_13s0106g00180	Alpha-1,4-glucan-protein synthase [UDP-forming]	Carbohydrate Metabolic Process	X	X			X
VIT_17s0000g05030	Alpha-1,4-glucan-protein synthase 1	Carbohydrate Metabolic Process	X		X
VIT_01s0011g01930	Alpha-1,4-glycosyltransferase	Carbohydrate Metabolic Process				X
VIT_15s0021g01320	Alpha-1,6-mannosyltransferase	Carbohydrate Metabolic Process				X
VIT_18s0001g00560	Alpha-amylase / 1,4-alpha-D-glucan glucanohydrolase	Carbohydrate Metabolic Process	X			X
VIT_14s0068g00420	Alpha-amylase isozyme C2 precursor	Carbohydrate Metabolic Process			X	X
VIT_01s0026g01660	Alpha-amylase isozyme C2 precursor	Carbohydrate Metabolic Process	X	X		X
VIT_17s0119g00120	Alpha-amylase/subtilisin inhibitor	Carbohydrate Metabolic Process		X			X
VIT_00s0375g00030	Alpha-galactosidase	Carbohydrate Metabolic Process	X	X	X	X	X
VIT_13s0067g02640	Alpha-galactosidase precursor	Carbohydrate Metabolic Process				X
VIT_10s0071g01100	Alpha-galactosidase precursor	Carbohydrate Metabolic Process	X	X	X	X	X
VIT_01s0137g00630	Alpha-galactosidase/ hydrolase, hydrolyzing O-glycosyl compounds	Carbohydrate Metabolic Process	X	X
VIT_06s0004g06020	Alpha-glucan phosphorylase, H isozyme	Carbohydrate Metabolic Process				X
VIT_00s0125g00390	Alpha-glucosidase	Carbohydrate Metabolic Process		X		X	X
VIT_01s0011g03450	Alpha-glucosidase	Carbohydrate Metabolic Process	X	X		X	X
VIT_10s0092g00260	Alpha-glucosidase 1 (AGLU1)	Carbohydrate Metabolic Process				X	X
VIT_10s0092g00240	Alpha-glucosidase 1 (AGLU1)	Carbohydrate Metabolic Process		X		X	X
VIT_10s0092g00250	Alpha-glucosidase 1 (AGLU1)	Carbohydrate Metabolic Process	X	X	X	X	X
VIT_02s0033g01410	Alpha-glucosidase 2	Carbohydrate Metabolic Process				X
VIT_15s0046g01450	Alpha-L-fucosidase	Carbohydrate Metabolic Process			X		X
VIT_06s0061g00480	Alpha-L-fucosidase 1 precursor	Carbohydrate Metabolic Process	X
VIT_14s0128g00060	Alpha-L-fucosidase 2 precursor	Carbohydrate Metabolic Process		X			X
VIT_10s0003g03280	Alpha-mannosidase	Carbohydrate Metabolic Process				X
VIT_17s0000g03230	Alpha-mannosidase	Carbohydrate Metabolic Process			X	X	X
VIT_14s0068g01120	Alpha-mannosidase precursor lysosomal	Carbohydrate Metabolic Process		X
VIT_17s0000g00290	Alpha-mannosidase precursor lysosomal	Carbohydrate Metabolic Process	X	X	X	X	X
VIT_17s0000g07680	Alpha-N-acetylglucosaminidase	Carbohydrate Metabolic Process				X	X
VIT_01s0010g00950	Aminoalcoholphosphotransferase (AAPT1)	Carbohydrate Metabolic Process		X	X
VIT_14s0060g00550	ATP-citrate synthase	Carbohydrate Metabolic Process				X
VIT_01s0127g00260	ATP-citrate synthase	Carbohydrate Metabolic Process	X
VIT_04s0044g00030	ATSAC1B/IBS2 (impaired in baba-induced sterility 2)	Carbohydrate Metabolic Process		X
VIT_12s0057g00990	Beta 1,2 N-acetylglucosaminyltransferase	Carbohydrate Metabolic Process	X	X		X
VIT_07s0005g00390	Beta Glucosidase 11	Carbohydrate Metabolic Process	X			X	X
VIT_00s0585g00030	BETA-1,2-N-acetylglucosaminyltransferase I	Carbohydrate Metabolic Process				X
VIT_06s0004g01200	Beta-1,3-glucan synthase	Carbohydrate Metabolic Process				X
VIT_05s0077g00280	Beta-amylase	Carbohydrate Metabolic Process				X
VIT_05s0051g00010	Beta-amylase 1	Carbohydrate Metabolic Process			X	X	X
VIT_15s0046g02640	Beta-amylase 4	Carbohydrate Metabolic Process		X		X
VIT_15s0046g02620	Beta-amylase 9 BMY9	Carbohydrate Metabolic Process		X		X
VIT_05s0029g00100	Beta-D-galactosidase	Carbohydrate Metabolic Process				X	X
VIT_05s0029g00680	Beta-D-galactosidase	Carbohydrate Metabolic Process		X
VIT_12s0121g00230	Beta-D-xylosidase	Carbohydrate Metabolic Process				X	X
VIT_00s0415g00080	Beta-D-xylosidase	Carbohydrate Metabolic Process		X	X
VIT_18s0001g05180	Beta-D-xylosidase	Carbohydrate Metabolic Process	X	X	X	X	X
VIT_14s0060g00860	Beta-fructofuranosidase	Carbohydrate Metabolic Process				X
VIT_03s0038g01480	Beta-fructofuranosidase	Carbohydrate Metabolic Process	X
VIT_05s0077g00510	Beta-fructofuranosidase	Carbohydrate Metabolic Process		X		X
VIT_06s0061g01520	Beta-fructofuranosidase	Carbohydrate Metabolic Process	X		X	X
VIT_00s2527g00010	Beta-fructosidase (BFRUCT3)	Carbohydrate Metabolic Process	X			X	X
VIT_16s0115g00480	Beta-galactosidase	Carbohydrate Metabolic Process				X	X
VIT_16s0039g00470	Beta-galactosidase	Carbohydrate Metabolic Process				X	X
VIT_10s0116g01220	Beta-galactosidase	Carbohydrate Metabolic Process				X	X
VIT_00s0827g00010	Beta-galactosidase	Carbohydrate Metabolic Process				X	X
VIT_16s0039g00650	Beta-galactosidase	Carbohydrate Metabolic Process				X	X
VIT_05s0029g00090	Beta-galactosidase	Carbohydrate Metabolic Process				X	X
VIT_00s0285g00080	Beta-galactosidase	Carbohydrate Metabolic Process				X	X
VIT_00s1803g00010	Beta-galactosidase	Carbohydrate Metabolic Process				X	X
VIT_04s0069g00850	Beta-galactosidase	Carbohydrate Metabolic Process				X	X
VIT_09s0002g07630	Beta-galactosidase	Carbohydrate Metabolic Process				X	X
VIT_00s0301g00190	Beta-galactosidase	Carbohydrate Metabolic Process				X	X
VIT_07s0031g02590	Beta-galactosidase	Carbohydrate Metabolic Process				X
VIT_11s0016g02200	Beta-galactosidase	Carbohydrate Metabolic Process	X	X
VIT_06s0004g03020	Beta-galactosidase	Carbohydrate Metabolic Process		X	X	X	X
VIT_07s0031g02480	Beta-galactosidase	Carbohydrate Metabolic Process	X	X	X	X	X
VIT_04s0023g02690	Beta-galactosidase	Carbohydrate Metabolic Process	X	X	X	X	X
VIT_09s0002g02120	Beta-galactosidase	Carbohydrate Metabolic Process	X	X		X	X
VIT_09s0002g02290	Beta-galactosidase	Carbohydrate Metabolic Process	X	X		X	X
VIT_18s0001g02220	Beta-galactosidase / lactase	Carbohydrate Metabolic Process			X	X	X
VIT_18s0001g13230	Beta-galactosidase BG1 [Vitis vinifera]	Carbohydrate Metabolic Process	X	X	X	X	X
VIT_14s0006g01790	Beta-mannosidase	Carbohydrate Metabolic Process				X	X
VIT_19s0014g03240	Beta-mannosidase 4	Carbohydrate Metabolic Process	X	X	X	X	X
VIT_19s0014g03250	Beta-mannosidase 4	Carbohydrate Metabolic Process	X	X	X	X	X
VIT_02s0025g00180	Bisphosphoglycerate mutase	Carbohydrate Metabolic Process		X			X
VIT_15s0046g03400	C-1-tetrahydrofolate synthase, cytoplasmic	Carbohydrate Metabolic Process				X
VIT_08s0032g01220	Calcium-dependent protein kinase (VvCPK9)	Carbohydrate Metabolic Process	X				X
VIT_13s0156g00210	Callose synthase	Carbohydrate Metabolic Process	X
VIT_06s0004g01270	Callose synthase catalytic subunit	Carbohydrate Metabolic Process				X
VIT_05s0020g02800	Carbohydrate kinase	Carbohydrate Metabolic Process	X	X		X
VIT_03s0038g00920	Carbohydrate kinase, PfkB	Carbohydrate Metabolic Process		X
VIT_10s0116g00860	Cardiolipin synthase	Carbohydrate Metabolic Process				X
VIT_03s0038g02460	CDP-diacylglycerol--inositol 3-phosphatidyltransferase 1	Carbohydrate Metabolic Process				X
VIT_09s0002g02320	Cell wall apoplastic invertase	Carbohydrate Metabolic Process	X		X	X	X
VIT_05s0062g01320	Chitinase	Carbohydrate Metabolic Process				X
VIT_04s0008g00140	Chitinase [Vitis vinifera]	Carbohydrate Metabolic Process				X	X
VIT_00s1290g00010	Chitinase Class I	Carbohydrate Metabolic Process			X	X	X
VIT_05s0094g00350	Chitinase class IV	Carbohydrate Metabolic Process				X	X
VIT_05s0094g00360	Chitinase class IV	Carbohydrate Metabolic Process	X		X		X
VIT_05s0094g00300	Chitinase class IV	Carbohydrate Metabolic Process	X	X		X	X
VIT_05s0094g00330	Chitinase, class IV [Vitis vinifera]	Carbohydrate Metabolic Process			X	X	X
VIT_01s0011g01320	Cholinephosphate cytidylyltransferase	Carbohydrate Metabolic Process				X
VIT_12s0142g00610	Citrate synthase, glyoxysomal precursor	Carbohydrate Metabolic Process				X
VIT_13s0158g00150	Crinkly4	Carbohydrate Metabolic Process	X	X	X	X	X
VIT_16s0098g01140	CRK (CDPK-related kinase)	Carbohydrate Metabolic Process				X
VIT_05s0020g02950	Deoxyribose-phosphate aldolase 2	Carbohydrate Metabolic Process				X
VIT_09s0002g01800	Dihydrolipoamide S-acetyltransferase	Carbohydrate Metabolic Process				X
VIT_01s0011g03380	Dihydrolipoamide S-acetyltransferase (LTA2)	Carbohydrate Metabolic Process				X
VIT_05s0077g01210	Dihydrolipoyl dehydrogenase	Carbohydrate Metabolic Process		X	X
VIT_09s0070g00590	Dihydrolipoyl dehydrogenase	Carbohydrate Metabolic Process		X			X
VIT_07s0005g04260	Dolichol-phosphate mannosyltransferase	Carbohydrate Metabolic Process				X	X
VIT_15s0021g00910	Dolichyl pyrophosphate Glc1Man9GlcNAc2 alpha-1,3-glucosyltransferase	Carbohydrate Metabolic Process			X	X	X
VIT_04s0023g01220	Dolichyl-diphosphooligosaccharide-protein glycotransferase	Carbohydrate Metabolic Process	X	X			X
VIT_13s0019g01230	Dolichyl-phosphate beta-glucosyltransferase	Carbohydrate Metabolic Process				X
VIT_11s0037g01250	Dolichyl-phosphate-mannose--glycolipid alpha-mannosyltransferase	Carbohydrate Metabolic Process		X			X
VIT_06s0004g05190	D-xylose-H+ symporter	Carbohydrate Metabolic Process	X	X		X	X
VIT_16s0039g02170	D-xylose-proton symporter-like 2	Carbohydrate Metabolic Process				X
VIT_05s0077g01250	Endochitinase A2 precursor	Carbohydrate Metabolic Process		X		X	X
VIT_11s0016g01570	Enolase	Carbohydrate Metabolic Process				X
VIT_17s0000g04540	Enolase	Carbohydrate Metabolic Process				X
VIT_08s0056g00120	Ethanolamine-phosphate cytidylyltransferase	Carbohydrate Metabolic Process				X
VIT_00s2466g00010	Exo-1,3-beta-glucanase	Carbohydrate Metabolic Process				X	X
VIT_06s0004g06110	Exo-1,3-beta-glucanase	Carbohydrate Metabolic Process	X	X	X	X
VIT_07s0191g00250	Exo-1,3-beta-glucanase	Carbohydrate Metabolic Process	X	X	X	X	X
VIT_07s0129g00310	Formamidase	Carbohydrate Metabolic Process		X		X	X
VIT_07s0129g00300	formamidase, putative / formamide amidohydrolase, putative	Carbohydrate Metabolic Process				X	X
VIT_07s0129g00320	formamidase, putative / formamide amidohydrolase, putative	Carbohydrate Metabolic Process		X		X	X
VIT_07s0129g00290	formamidase, putative / formamide amidohydrolase, putative	Carbohydrate Metabolic Process	X	X		X	X
VIT_14s0066g01320	formate dehydrogenase (FDH)	Carbohydrate Metabolic Process				X
VIT_00s0229g00160	formyltetrahydrofolate deformylase	Carbohydrate Metabolic Process	X	X	X		X
VIT_08s0007g01640	Fructokinase	Carbohydrate Metabolic Process		X	X	X	X
VIT_01s0011g00240	Fructokinase-2	Carbohydrate Metabolic Process				X
VIT_16s0022g02340	fructokinase-2	Carbohydrate Metabolic Process				X	X
VIT_14s0006g01410	fructokinase-2	Carbohydrate Metabolic Process	X	X	X	X
VIT_08s0007g01570	fructose 1,6-bisphosphatase	Carbohydrate Metabolic Process				X	X
VIT_16s0022g00520	fructose-1,6-bisphosphatase, chloroplast precursor	Carbohydrate Metabolic Process				X	X
VIT_14s0068g01230	fructose-2,6-bisphosphatase	Carbohydrate Metabolic Process				X
VIT_04s0023g03010	fructose-bisphosphate aldolase, chloroplast precursor	Carbohydrate Metabolic Process				X
VIT_01s0011g04350	fructose-bisphosphate aldolase, chloroplast precursor	Carbohydrate Metabolic Process				X
VIT_03s0038g00670	fructose-bisphosphate aldolase, chloroplast precursor	Carbohydrate Metabolic Process		X	X	X	X
VIT_19s0015g01720	fructose-bisphosphate aldolase, cytoplasmic isozyme 1	Carbohydrate Metabolic Process	X				X
VIT_14s0066g02530	Fumarate reductase/succinate dehydrogenase flavoprotein	Carbohydrate Metabolic Process		X		X	X
VIT_15s0048g00330	GAE3 (UDP-D- glcucuronate 4-epimerase 3)	Carbohydrate Metabolic Process				X	X
VIT_00s2240g00010	GAE3 (UDP-D- glcucuronate 4-epimerase 3)	Carbohydrate Metabolic Process				X
VIT_00s1525g00010	GAE3 (UDP-D- glcucuronate 4-epimerase 3)	Carbohydrate Metabolic Process			X	X
VIT_15s0048g00340	GAE3 (UDP-D- glcucuronate 4-epimerase 3)	Carbohydrate Metabolic Process		X	X
VIT_14s0060g00730	Galactinol synthase	Carbohydrate Metabolic Process			X	X	X
VIT_14s0060g00810	Galactinol synthase	Carbohydrate Metabolic Process			X	X	X
VIT_01s0127g00470	Galactinol synthase	Carbohydrate Metabolic Process			X	X	X
VIT_07s0005g01970	Galactinol synthase	Carbohydrate Metabolic Process		X		X	X
VIT_14s0060g00790	Galactinol synthase	Carbohydrate Metabolic Process	X	X	X	X	X
VIT_14s0060g00760	Galactinol synthase	Carbohydrate Metabolic Process	X		X	X	X
VIT_14s0060g00740	Galactinol synthase [Vitis riparia]	Carbohydrate Metabolic Process	X		X	X	X
VIT_05s0077g00840	Galactinol-raffinose galactosyltransferase	Carbohydrate Metabolic Process	X	X	X	X	X
VIT_11s0078g00420	Galactokinase	Carbohydrate Metabolic Process	X	X		X	X
VIT_04s0008g02830	Galactokinase like protein	Carbohydrate Metabolic Process		X
VIT_08s0007g07470	Galactose mutarotase	Carbohydrate Metabolic Process		X			X
VIT_04s0023g03650	Galactose mutarotase-like	Carbohydrate Metabolic Process		X	X	X	X
VIT_08s0007g07430	Galactose-1-phosphate uridyl transferase	Carbohydrate Metabolic Process				X
VIT_10s0003g04120	Galactosyltransferase	Carbohydrate Metabolic Process	X	X
VIT_05s0020g00400	Galactosyltransferase family protein	Carbohydrate Metabolic Process	X	X	X	X	X
VIT_19s0085g01240	Gamma hydroxybutyrate dehydrogenase-like protein	Carbohydrate Metabolic Process				X	X
VIT_00s0227g00110	Gamma hydroxybutyrate dehydrogenase-like protein	Carbohydrate Metabolic Process				X
VIT_04s0023g03170	GDP-D-mannose-4,6-dehydratase (MUR1)	Carbohydrate Metabolic Process				X
VIT_11s0037g00930	GDP-L-fucose synthase.	Carbohydrate Metabolic Process	X	X		X	X
VIT_13s0019g02330	GDP-mannose pyrophosphorylase (GMP1)	Carbohydrate Metabolic Process	X	X	X	X	X
VIT_18s0001g05030	Glucan 1,3-beta-glucosidase precursor	Carbohydrate Metabolic Process	X		X	X	X
VIT_12s0028g02540	Glucan endo-1,3-beta-glucosidase 1 precursor	Carbohydrate Metabolic Process	X	X		X	X
VIT_10s0116g01640	Glucan endo-1,3-beta-glucosidase 3 precursor	Carbohydrate Metabolic Process				X
VIT_17s0000g07260	Glucan endo-1,3-beta-glucosidase 3 precursor	Carbohydrate Metabolic Process				X
VIT_12s0057g00700	Glucan endo-1,3-beta-glucosidase 3 precursor	Carbohydrate Metabolic Process	X	X	X	X	X
VIT_14s0006g00520	Glucan endo-1,3-beta-glucosidase 3 precursor	Carbohydrate Metabolic Process	X	X		X	X
VIT_05s0029g00190	Glucan endo-1,3-beta-glucosidase 4 precursor	Carbohydrate Metabolic Process				X
VIT_06s0004g00720	Glucan endo-1,3-beta-glucosidase 4 precursor	Carbohydrate Metabolic Process	X	X		X	X
VIT_11s0016g02960	Glucan endo-1,3-beta-glucosidase 4 precursor	Carbohydrate Metabolic Process	X	X		X	X
VIT_00s0780g00020	Glucan endo-1,3-beta-glucosidase 5 precursor	Carbohydrate Metabolic Process	X		X	X	X
VIT_09s0070g00310	Glucan endo-1,3-beta-glucosidase 6 precursor	Carbohydrate Metabolic Process		X		X
VIT_02s0025g02770	Glucan endo-1,3-beta-glucosidase 7 precursor	Carbohydrate Metabolic Process				X	X
VIT_12s0059g01320	Glucan endo-1,3-beta-glucosidase 7 precursor	Carbohydrate Metabolic Process				X
VIT_18s0001g12390	Glucan endo-1,3-beta-glucosidase 7 precursor	Carbohydrate Metabolic Process				X
VIT_11s0016g05560	Glucan endo-1,3-beta-glucosidase 7 precursor	Carbohydrate Metabolic Process		X
VIT_06s0080g00420	Glucan endo-1,3-beta-glucosidase 7 precursor	Carbohydrate Metabolic Process	X	X		X	X
VIT_03s0063g02490	Glucan endo-1,3-beta-glucosidase 7 precursor	Carbohydrate Metabolic Process	X		X	X	X
VIT_19s0090g01070	Glucan endo-1,3-beta-glucosidase 7 precursor	Carbohydrate Metabolic Process	X		X	X	X
VIT_13s0019g01180	Glucan endo-1,3-beta-glucosidase precursor	Carbohydrate Metabolic Process				X
VIT_14s0060g00440	Glucan endo-1,3-beta-glucosidase-related	Carbohydrate Metabolic Process	X	X	X	X	X
VIT_10s0003g00250	Glucan phosphorylase	Carbohydrate Metabolic Process		X
VIT_01s0146g00060	Glucose-6-phosphate 1-dehydrogenase 2, chloroplast precursor	Carbohydrate Metabolic Process				X
VIT_12s0057g00940	Glucose-6-phosphate 1-dehydrogenase 2, chloroplast precursor	Carbohydrate Metabolic Process		X
VIT_12s0057g01030	Glucose-6-phosphate 1-dehydrogenase 2, chloroplast precursor	Carbohydrate Metabolic Process	X	X		X	X
VIT_14s0060g00640	Glucose-6-phosphate dehydrogenase	Carbohydrate Metabolic Process		X
VIT_16s0115g00040	Glucose-6-phosphate isomerase	Carbohydrate Metabolic Process		X		X	X
VIT_18s0001g12370	Glucose-6-phosphate isomerase, cytosolic (PGIC)	Carbohydrate Metabolic Process		X		X
VIT_14s0068g00680	Glyceraldehyde-3-phosphate dehydrogenase A, chloroplast precursor	Carbohydrate Metabolic Process				X
VIT_19s0085g00600	Glyceraldehyde-3-phosphate dehydrogenase, cytosolic	Carbohydrate Metabolic Process	X			X	X	X
VIT_01s0010g02460	Glyceraldehyde-3-phosphate dehydrogenase, cytosolic 3	Carbohydrate Metabolic Process			X	X
VIT_16s0022g00540	Glycerol 3-phosphate permease	Carbohydrate Metabolic Process		X
VIT_08s0007g09000	Glycerol-3-phosphate dehydrogenase	Carbohydrate Metabolic Process				X
VIT_13s0158g00340	Glycerol-3-phosphate dehydrogenase	Carbohydrate Metabolic Process		X		X
VIT_00s0616g00010	Glycerol-3-phosphate permease	Carbohydrate Metabolic Process				X	X
VIT_14s0068g01500	Glycerophosphoryl diester phosphodiesterase	Carbohydrate Metabolic Process				X	X
VIT_19s0090g01490	Glycerophosphoryl diester phosphodiesterase	Carbohydrate Metabolic Process		X		X
VIT_00s1488g00020	Glycogen (starch) synthase	Carbohydrate Metabolic Process	X	X	X	X	X
VIT_11s0065g00150	Glycogen synthase	Carbohydrate Metabolic Process				X
VIT_00s2563g00010	Glycogenin glucosyltransferase	Carbohydrate Metabolic Process				X
VIT_18s0001g15580	Glycogenin glucosyltransferase (glycogenin)	Carbohydrate Metabolic Process				X
VIT_14s0036g00430	Glycogenin glucosyltransferase (glycogenin)	Carbohydrate Metabolic Process				X
VIT_07s0005g00360	Glycosyl hydrolase family 1	Carbohydrate Metabolic Process	X	X	X		X
VIT_07s0005g00410	Glycosyl hydrolase family 1 protein	Carbohydrate Metabolic Process			X	X
VIT_18s0001g08370	Glycosyl hydrolase family 10 protein	Carbohydrate Metabolic Process				X	X
VIT_06s0009g01580	Glycosyl hydrolase family 17 protein	Carbohydrate Metabolic Process				X
VIT_12s0057g00890	Glycosyl hydrolase family 17 protein	Carbohydrate Metabolic Process	X	X		X	X
VIT_03s0017g00070	Glycosyl hydrolase family 17 protein	Carbohydrate Metabolic Process	X			X	X
VIT_15s0046g01080	Glycosyl hydrolase family 18	Carbohydrate Metabolic Process		X			X
VIT_02s0154g00050	Glycosyl hydrolase family 5	Carbohydrate Metabolic Process	X		X	X	X
VIT_02s0087g00280	Glycosyl transferase family 1 protein	Carbohydrate Metabolic Process				X	X
VIT_02s0087g00320	Glycosyl transferase family 1 protein	Carbohydrate Metabolic Process				X	X
VIT_06s0004g05660	Glycosyl transferase family 1 protein	Carbohydrate Metabolic Process				X	X
VIT_09s0002g04880	Glycosyl transferase family 1 protein	Carbohydrate Metabolic Process	X	X	X	X	X
VIT_04s0023g02510	Glycosyl transferase family 1 protein	Carbohydrate Metabolic Process	X	X	X	X	X
VIT_14s0066g00350	Glycosyl transferase family 17 beta 1,4 N-acetylglucosaminyltransferase	Carbohydrate Metabolic Process		X
VIT_00s0475g00010	Glycosyl transferase family 8 protein	Carbohydrate Metabolic Process		X			X
VIT_16s0013g01690	Glycosylasparaginase	Carbohydrate Metabolic Process		X
VIT_01s0011g04680	Glycosyltransferase family 14	Carbohydrate Metabolic Process	X	X	X	X	X
VIT_05s0051g00420	Glycosyltransferase family 14 Beta-1-3-galactosyl-O-glycosyl-glycoprotein	Carbohydrate Metabolic Process				X
VIT_17s0000g09650	Glyoxal oxidase	Carbohydrate Metabolic Process	X	X			X
VIT_19s0135g00060	Glyoxalase II	Carbohydrate Metabolic Process				X
VIT_18s0041g01830	Glyoxylate reductase	Carbohydrate Metabolic Process				X
VIT_03s0038g02510	Glyoxylate reductase	Carbohydrate Metabolic Process	X			X
VIT_09s0002g05230	GPI mannosyltransferase 1 PEANUT 1	Carbohydrate Metabolic Process		X		X
VIT_07s0104g00690	GPI transamidase component Gpi16 subunit	Carbohydrate Metabolic Process				X
VIT_07s0095g00740	GPI transamidase component PIG-S	Carbohydrate Metabolic Process				X
VIT_14s0066g00580	GPI transamidase component protein	Carbohydrate Metabolic Process		X	X	X
VIT_07s0031g03100	GPI transamidase subunit PIG-U	Carbohydrate Metabolic Process				X
VIT_14s0081g00580	GPI-anchor transamidase	Carbohydrate Metabolic Process				X
VIT_07s0005g06660	Granule-bound starch synthase 1, chloroplastic	Carbohydrate Metabolic Process		X			X
VIT_16s0022g00740	Granule-bound starch synthase Ib precursor	Carbohydrate Metabolic Process		X			X
VIT_05s0094g00890	Haloacid dehalogenase hydrolase	Carbohydrate Metabolic Process				X
VIT_01s0026g02250	Haloacid dehalogenase hydrolase	Carbohydrate Metabolic Process				X
VIT_04s0008g00450	Haloacid dehalogenase hydrolase	Carbohydrate Metabolic Process		X
VIT_08s0007g05350	Haloacid dehalogenase hydrolase	Carbohydrate Metabolic Process	X
VIT_06s0004g05020	Haloacid dehalogenase hydrolase	Carbohydrate Metabolic Process		X		X
VIT_12s0142g00220	Haloacid dehalogenase hydrolase	Carbohydrate Metabolic Process		X		X
VIT_03s0091g00240	Haloacid dehalogenase hydrolase	Carbohydrate Metabolic Process	X	X		X	X
VIT_02s0025g03520	Haloacid dehalogenase hydrolase	Carbohydrate Metabolic Process	X			X
VIT_17s0000g06880	Heparanase protein 2 precursor	Carbohydrate Metabolic Process		X
VIT_11s0118g00420	Heparanase protein 3 precursor	Carbohydrate Metabolic Process	X
VIT_06s0061g00040	Hexokinase 6	Carbohydrate Metabolic Process				X
VIT_11s0016g03070	Hexokinase-2	Carbohydrate Metabolic Process				X
VIT_11s0149g00050	Hexose transporter 7	Carbohydrate Metabolic Process				X
VIT_18s0001g05570	Hexose transporter HT2	Carbohydrate Metabolic Process				X
VIT_14s0006g02720	Hexose transporter, Plastid	Carbohydrate Metabolic Process		X	X
VIT_13s0067g00180	Hydroxyacylglutathione hydrolase	Carbohydrate Metabolic Process		X		X
VIT_05s0102g01180	Hydroxyacylglutathione hydrolase 2	Carbohydrate Metabolic Process				X
VIT_12s0028g00630	Hydroxyacylglutathione hydrolase 3	Carbohydrate Metabolic Process				X	X
VIT_16s0039g01700	Inositol 1,3,4-triphosphate 5/6 kinase	Carbohydrate Metabolic Process				X	X
VIT_05s0094g01410	Inositol 1,3,4-trisphosphate 5/6-kinase	Carbohydrate Metabolic Process		X
VIT_18s0001g08310	Inositol 1,3,4-trisphosphate 5/6-kinase	Carbohydrate Metabolic Process		X
VIT_02s0012g01640	Inositol 1,3,4-trisphosphate 5/6-kinase.	Carbohydrate Metabolic Process			X	X
VIT_00s0229g00190	Inositol 2-dehydrogenase like protein	Carbohydrate Metabolic Process		X	X	X	X
VIT_01s0011g01800	Inositol monophosphatase family protein	Carbohydrate Metabolic Process		X		X
VIT_13s0074g00300	Inositol or phosphatidylinositol phosphatase	Carbohydrate Metabolic Process				X
VIT_05s0094g01330	Inositol polyphosphate 5'-phosphatase	Carbohydrate Metabolic Process	X			X	X
VIT_00s0220g00160	Inositol polyphosphate 5-phosphatase, type II	Carbohydrate Metabolic Process				X
VIT_17s0000g03240	Inositol polyphosphate multikinase	Carbohydrate Metabolic Process	X	X		X
VIT_10s0003g03930	Inositol transporter 2	Carbohydrate Metabolic Process				X
VIT_10s0405g00050	Inositol transporter 4	Carbohydrate Metabolic Process		X	X
VIT_18s0157g00210	Inositol-1,4,5-trisphosphate 5-Phosphatase	Carbohydrate Metabolic Process				X
VIT_08s0040g02520	Inositol-1,4,5-trisphosphate 5-phosphatase CVP2, type I	Carbohydrate Metabolic Process	X	X	X	X	X
VIT_07s0031g00920	Inositol-3-phosphate synthase	Carbohydrate Metabolic Process				X
VIT_18s0072g01040	Invertase, neutral/alkaline	Carbohydrate Metabolic Process		X		X
VIT_11s0078g00380	Isoamylase isoform 1	Carbohydrate Metabolic Process	X			X	X
VIT_11s0078g00310	Isoamylase-type starch-debranching enzyme 1	Carbohydrate Metabolic Process	X	X	X	X	X
VIT_17s0000g10240	Isocitrate dehydrogenase [NADP]	Carbohydrate Metabolic Process				X
VIT_12s0059g02350	Isocitrate lyase (Isocitrase) (Isocitratase) (ICL)	Carbohydrate Metabolic Process			X		X	X
VIT_09s0002g06420	Lactoylglutathione lyase	Carbohydrate Metabolic Process				X
VIT_11s0016g03440	Lactoylglutathione lyase	Carbohydrate Metabolic Process				X
VIT_02s0025g00850	Lactoylglutathione lyase	Carbohydrate Metabolic Process				X	X
VIT_12s0035g00880	Lactoylglutathione lyase	Carbohydrate Metabolic Process		X	X		X
VIT_09s0002g06430	Lactoylglutathione lyase	Carbohydrate Metabolic Process		X			X
VIT_11s0016g05010	Lactoylglutathione lyase	Carbohydrate Metabolic Process		X		X
VIT_04s0023g03040	Lactoylglutathione lyase	Carbohydrate Metabolic Process		X	X	X	X
VIT_04s0008g03560	Lactoylglutathione lyase	Carbohydrate Metabolic Process	X	X		X	X
VIT_10s0116g01660	Lactoylglutathione lyase	Carbohydrate Metabolic Process	X			X	X
VIT_00s0220g00070	Latex cyanogenic beta glucosidase	Carbohydrate Metabolic Process	X	X		X
VIT_06s0061g01110	Lecithine cholesterol acyltransferase	Carbohydrate Metabolic Process				X	X
VIT_09s0002g01550	Lecithine cholesterol acyltransferase	Carbohydrate Metabolic Process		X
VIT_11s0016g01470	Lecithine cholesterol acyltransferase	Carbohydrate Metabolic Process	X	X		X	X
VIT_18s0001g08800	Lecithine cholesterol acyltransferase-like protein	Carbohydrate Metabolic Process				X
VIT_11s0078g00430	L-fucokinase	Carbohydrate Metabolic Process	X	X		X	X
VIT_16s0100g00290	L-idonate dehydrogenase	Carbohydrate Metabolic Process			X
VIT_14s0060g01330	Lipoamide dehydrogenase	Carbohydrate Metabolic Process			X	X	X
VIT_02s0154g00350	L-lactate dehydrogenase A	Carbohydrate Metabolic Process	X	X		X	X
VIT_04s0008g03220	Lysophospholipase	Carbohydrate Metabolic Process	X		X	X	X
VIT_17s0000g01010	Lysophospholipase homolog	Carbohydrate Metabolic Process				X
VIT_03s0017g00410	Magnesium-dependent phosphatase 1	Carbohydrate Metabolic Process		X			X
VIT_10s0003g01000	Malate dehydrogenase	Carbohydrate Metabolic Process				X
VIT_14s0108g00870	Malate dehydrogenase precursor	Carbohydrate Metabolic Process				X
VIT_18s0001g14910	Mannitol dehydrogenase	Carbohydrate Metabolic Process				X
VIT_04s0044g00190	Mannitol dehydrogenase	Carbohydrate Metabolic Process		X
VIT_00s0371g00100	Mannitol dehydrogenase	Carbohydrate Metabolic Process		X	X	X	X
VIT_00s0371g00050	Mannitol dehydrogenase	Carbohydrate Metabolic Process	X	X	X	X	X
VIT_00s0346g00110	Mannitol dehydrogenase	Carbohydrate Metabolic Process	X			X	X
VIT_00s0615g00030	Mannitol dehydrogenase (ELI3-1)	Carbohydrate Metabolic Process	X	X	X	X	X
VIT_17s0000g07640	Mannose-1-phosphate guanyltransferase	Carbohydrate Metabolic Process	X	X	X	X	X
VIT_14s0006g02820	Mannose-6-phosphate isomerase	Carbohydrate Metabolic Process	X	X	X	X
VIT_14s0128g00710	Mannosylglycoprotein endo-beta-mannosidase	Carbohydrate Metabolic Process	X	X		X
VIT_09s0054g00230	Mannosyl-oligosaccharide 1,2-alpha-mannosidase IA	Carbohydrate Metabolic Process		X
VIT_11s0037g01100	Mannosyltransferase, putative	Carbohydrate Metabolic Process				X
VIT_11s0016g03400	MSS1 (sugar transport protein 13)	Carbohydrate Metabolic Process			X	X
VIT_11s0016g02800	Myo-inositol oxygenase	Carbohydrate Metabolic Process		X			X
VIT_09s0002g02940	Myo-inositol oxygenase 1	Carbohydrate Metabolic Process				X
VIT_06s0080g00350	Myo-inositol-1-phosphate synthase	Carbohydrate Metabolic Process		X
VIT_16s0013g01720	N4-(beta-N-acetylglucosaminyl)-L-asparaginase	Carbohydrate Metabolic Process				X
VIT_03s0038g00800	NADP-dependent D-sorbitol-6-phosphate dehydrogenase	Carbohydrate Metabolic Process				X
VIT_05s0029g00420	Nucleotide sugar epimerase	Carbohydrate Metabolic Process				X
VIT_11s0016g03320	Oligosaccharyl transferase STT3 subunit	Carbohydrate Metabolic Process		X		X
VIT_05s0124g00510	Oxalyl-CoA decarboxylase [Vitis vinifera]	Carbohydrate Metabolic Process		X			X
VIT_09s0002g06390	Peptide deformylase	Carbohydrate Metabolic Process				X	X
VIT_14s0066g01070	Peptide deformylase, chloroplast precursor	Carbohydrate Metabolic Process	X	X		X	X
VIT_14s0030g01930	Peptide-N4-(N-acetyl-beta-glucosaminyl)asparagine amidase	Carbohydrate Metabolic Process		X		X
VIT_00s0187g00380	Phosphatidate cytidylyltransferase	Carbohydrate Metabolic Process				X
VIT_19s0090g01220	Phosphatidate cytidylyltransferase	Carbohydrate Metabolic Process				X
VIT_15s0048g00240	Phosphatidate cytidylyltransferase	Carbohydrate Metabolic Process				X
VIT_06s0061g00380	Phosphatidate cytidylyltransferase	Carbohydrate Metabolic Process	X	X
VIT_07s0005g03910	Phosphatidylcholine-sterol O-acyltransferase	Carbohydrate Metabolic Process		X			X
VIT_10s0071g00180	Phosphatidylinositol 3- and 4-kinase / ubiquitin	Carbohydrate Metabolic Process				X
VIT_16s0098g01890	Phosphatidylinositol 3- and 4-kinase / ubiquitin	Carbohydrate Metabolic Process		X
VIT_10s0071g00170	Phosphatidylinositol 3- and 4-kinase / ubiquitin	Carbohydrate Metabolic Process		X			X
VIT_12s0059g00850	Phosphatidylinositol 3- and 4-kinase / ubiquitin	Carbohydrate Metabolic Process		X
VIT_17s0000g04780	Phosphatidylinositol 4-kinase type-II	Carbohydrate Metabolic Process				X
VIT_01s0010g00600	Phosphatidylinositol 4-kinase type-II	Carbohydrate Metabolic Process	X	X		X
VIT_14s0083g00880	Phosphatidylinositol 4-kinase type-II	Carbohydrate Metabolic Process	X	X		X	X
VIT_06s0004g00920	Phosphatidylinositol glycan, class V	Carbohydrate Metabolic Process				X	X
VIT_02s0012g01840	Phosphatidylinositol glycan, class X	Carbohydrate Metabolic Process		X
VIT_18s0089g00020	Phosphatidylinositol N-acetylglucosaminyltransferase subunit P	Carbohydrate Metabolic Process	X	X
VIT_06s0009g00860	Phosphatidylinositol-4-phosphate 5-kinase	Carbohydrate Metabolic Process				X	X
VIT_08s0007g04700	Phosphatidylinositol-4-phosphate 5-kinase	Carbohydrate Metabolic Process				X
VIT_13s0067g02840	Phosphatidylinositol-4-phosphate 5-kinase	Carbohydrate Metabolic Process	X	X	X	X	X
VIT_18s0001g03820	Phosphatidylinositol-4-phosphate 5-kinase 1	Carbohydrate Metabolic Process	X			X
VIT_14s0066g01800	Phosphatidylinositolglycan class N (PIG-N)	Carbohydrate Metabolic Process		X			X
VIT_18s0122g01110	Phosphatidylinositolglycan class O (PIG-O)	Carbohydrate Metabolic Process				X		X
VIT_01s0011g04370	Phosphatidylserine synthase 2	Carbohydrate Metabolic Process	X			X
VIT_13s0106g00380	Phosphoacetylglucosamine mutase	Carbohydrate Metabolic Process				X
VIT_00s2840g00010	Phosphoenolpyruvate carboxykinase	Carbohydrate Metabolic Process	X			X	X
VIT_05s0049g00950	Phosphoenolpyruvate carboxylase kinase	Carbohydrate Metabolic Process			X
VIT_18s0001g07070	Phosphoenolpyruvate carboxylase kinase 2 (PEPKR2)	Carbohydrate Metabolic Process		X		X
VIT_06s0004g06510	Phosphoesterase	Carbohydrate Metabolic Process				X
VIT_17s0000g02430	Phosphoethanolamine N-methyltransferase	Carbohydrate Metabolic Process				X
VIT_00s0199g00220	Phosphofructokinase	Carbohydrate Metabolic Process				X
VIT_11s0016g02850	Phosphofructokinase	Carbohydrate Metabolic Process		X	X
VIT_16s0022g02320	Phosphoglucomutase chloroplast precursor	Carbohydrate Metabolic Process		X		X
VIT_19s0176g00150	Phosphoglucomutase/phosphomannomutase	Carbohydrate Metabolic Process		X		X
VIT_09s0018g00230	Phosphoglucomutase/phosphomannomutase C terminal	Carbohydrate Metabolic Process				X	X
VIT_00s0582g00010	Phosphoglucomutase/phosphomannomutase C terminal	Carbohydrate Metabolic Process		X
VIT_05s0094g00930	Phosphoglucomutase/phosphomannomutase C terminal	Carbohydrate Metabolic Process	X	X	X	X	X
VIT_12s0034g01860	Phosphogluconate dehydrogenase	Carbohydrate Metabolic Process				X
VIT_06s0009g02720	Phosphoglucose isomerase, cytosolic	Carbohydrate Metabolic Process			X	X	X
VIT_02s0025g04900	Phosphoglycerate mutase	Carbohydrate Metabolic Process				X
VIT_03s0038g03640	Phosphoglycerate mutase	Carbohydrate Metabolic Process		X		X	X
VIT_18s0001g08030	Phosphoglycerate mutase	Carbohydrate Metabolic Process		X		X
VIT_06s0061g01340	Phosphoglycerate mutase	Carbohydrate Metabolic Process	X	X		X	X
VIT_17s0000g08200	Phosphoglycerate/bisphosphoglycerate mutase	Carbohydrate Metabolic Process		X		X	X
VIT_08s0105g00480	Phosphoinositide 5-phosphatase	Carbohydrate Metabolic Process				X
VIT_00s0361g00110	Phosphoinositide binding	Carbohydrate Metabolic Process		X
VIT_11s0016g00440	Phosphoinositide phosphatase	Carbohydrate Metabolic Process		X		X
VIT_06s0004g06660	Phosphoinositide-specific phospholipase C	Carbohydrate Metabolic Process	X	X	X	X	X
VIT_11s0016g02570	Phospholipase A2 precursor	Carbohydrate Metabolic Process		X	X	X	X
VIT_04s0008g06620	Phospholipase D	Carbohydrate Metabolic Process				X
VIT_04s0008g05450	Phospholipase D alpha 1 precursor (PLD 1) (Choline phosphatase 1)	Carbohydrate Metabolic Process	X	X	X	X	X
VIT_09s0002g06760	Phospholipase D alpha 1 precursor (PLD 1) (Choline phosphatase 1)	Carbohydrate Metabolic Process	X			X
VIT_02s0025g04620	Phospholipase D beta 1	Carbohydrate Metabolic Process				X
VIT_15s0048g01160	Phospholipase D beta 1	Carbohydrate Metabolic Process	X	X		X
VIT_00s0264g00100	Phospholipase D delta isoform 1b	Carbohydrate Metabolic Process		X		X
VIT_18s0001g00770	Phospholipase D p98	Carbohydrate Metabolic Process				X
VIT_05s0077g01830	Phospholipase D zeta1	Carbohydrate Metabolic Process				X
VIT_09s0002g06010	Phospholipase/carboxylesterase	Carbohydrate Metabolic Process	X			X
VIT_15s0046g03520	Phosphomannomutase	Carbohydrate Metabolic Process	X	X	X	X	X	X
VIT_16s0022g01770	Phosphopyruvate hydratase.	Carbohydrate Metabolic Process				X
VIT_08s0007g03960	Phosphopyruvate hydratase.	Carbohydrate Metabolic Process				X
VIT_06s0004g05900	Phosphopyruvate hydratase.	Carbohydrate Metabolic Process	X	X
VIT_00s0960g00010	Phosphosulfolactate synthase protein	Carbohydrate Metabolic Process		X		X	X
VIT_00s1274g00010	Phosphosulfolactate synthase protein	Carbohydrate Metabolic Process	X	X		X
VIT_00s1356g00020	Phosphosulfolactate synthase protein	Carbohydrate Metabolic Process	X	X		X
VIT_00s0960g00040	Phosphosulfolactate synthase protein	Carbohydrate Metabolic Process	X			X
VIT_12s0059g01260	Plastidic glucose transporter 1	Carbohydrate Metabolic Process		X		X
VIT_19s0014g00450	PMR5 (powdery mildew resistant 5)	Carbohydrate Metabolic Process				X
VIT_19s0014g00410	PMR5 (powdery mildew resistant 5)	Carbohydrate Metabolic Process		X		X	X
VIT_11s0016g03920	Polyol transporter 5	Carbohydrate Metabolic Process				X	X
VIT_12s0059g00250	Polyol transporter 5	Carbohydrate Metabolic Process	X	X	X	X	X
VIT_01s0010g03300	Protein processing in endoplasmic reticulum	Carbohydrate Metabolic Process		X		X
VIT_06s0009g00680	Pyridine nucleotide-disulphide oxidoreductase	Carbohydrate Metabolic Process		X
VIT_00s0253g00010	Pyruvate decarboxylase 1 [Vitis vinifera]	Carbohydrate Metabolic Process				X	X
VIT_15s0024g00630	Pyruvate decarboxylase isozyme 2	Carbohydrate Metabolic Process				X	X
VIT_08s0217g00100	Pyruvate decarboxylase isozyme 2	Carbohydrate Metabolic Process	X	X		X	X
VIT_13s0067g00340	Pyruvate decarboxylase isozyme 3	Carbohydrate Metabolic Process				X	X
VIT_04s0008g02300	Pyruvate dehydrogenase E1 beta subunit	Carbohydrate Metabolic Process			X		X
VIT_01s0026g00990	Pyruvate dehydrogenase E1 component alpha subunit	Carbohydrate Metabolic Process		X				X
VIT_14s0060g00420	Pyruvate dehydrogenase kinase	Carbohydrate Metabolic Process	X	X	X	X	X
VIT_00s0184g00100	Pyruvate kinase	Carbohydrate Metabolic Process				X	X
VIT_00s0184g00070	Pyruvate kinase	Carbohydrate Metabolic Process				X	X
VIT_15s0107g00130	Pyruvate kinase	Carbohydrate Metabolic Process				X	X
VIT_08s0056g00190	Pyruvate kinase	Carbohydrate Metabolic Process				X
VIT_05s0020g04480	Pyruvate kinase	Carbohydrate Metabolic Process		X
VIT_07s0005g00440	Pyruvate kinase	Carbohydrate Metabolic Process		X		X	X
VIT_16s0050g02660	Pyruvate kinase	Carbohydrate Metabolic Process		X		X
VIT_10s0071g01060	Pyruvate kinase	Carbohydrate Metabolic Process	X	X		X
VIT_06s0004g00130	Pyruvate kinase	Carbohydrate Metabolic Process	X	X		X	X
VIT_00s0179g00350	Pyruvate kinase isozyme A, chloroplast precursor	Carbohydrate Metabolic Process				X
VIT_03s0088g00410	Pyruvate kinase isozyme A, chloroplast precursor	Carbohydrate Metabolic Process	X	X		X	X
VIT_16s0050g02180	Pyruvate kinase isozyme G, chloroplast precursor	Carbohydrate Metabolic Process				X
VIT_08s0007g07600	Pyruvate kinase, cytosolic isozyme	Carbohydrate Metabolic Process				X	X
VIT_08s0007g04170	Pyruvate kinase, cytosolic isozyme	Carbohydrate Metabolic Process		X
VIT_08s0032g00690	R,R)-butanediol dehydrogenase	Carbohydrate Metabolic Process	X	X	X	X
VIT_14s0066g00810	Raffinose synthase	Carbohydrate Metabolic Process	X	X	X	X	X
VIT_11s0052g01400	Ribitol kinase	Carbohydrate Metabolic Process		X	X	X
VIT_01s0011g04630	Ribose 5-phosphate isomerase	Carbohydrate Metabolic Process	X			X
VIT_11s0016g00830	Ribose isomerase	Carbohydrate Metabolic Process		X
VIT_06s0004g03340	Ribose-5-phosphate isomerase	Carbohydrate Metabolic Process	X	X			X
VIT_14s0030g01900	Ribose-5-phosphate isomerase	Carbohydrate Metabolic Process	X			X
VIT_02s0012g00530	Ribose-phosphate pyrophosphokinase 1	Carbohydrate Metabolic Process				X
VIT_14s0171g00130	Ribulose-phosphate 3-epimerase	Carbohydrate Metabolic Process		X
VIT_04s0043g00310	Ribulose-phosphate 3-epimerase	Carbohydrate Metabolic Process		X		X
VIT_09s0002g00810	S-2-hydroxy-acid oxidase, peroxisomal	Carbohydrate Metabolic Process				X
VIT_10s0003g03830	S-2-hydroxy-acid oxidase, peroxisomal	Carbohydrate Metabolic Process				X
VIT_09s0002g00820	S-2-hydroxy-acid oxidase, peroxisomal	Carbohydrate Metabolic Process		X
VIT_14s0081g00460	SAC domain phosphoinositide (3,5)P2 phosphatase	Carbohydrate Metabolic Process				X
VIT_15s0046g00810	Serine/threonine protein phosphatase 1; PP1	Carbohydrate Metabolic Process				X	X
VIT_06s0004g05530	Serine/threonine protein phosphatase PP1	Carbohydrate Metabolic Process				X
VIT_17s0053g00140	Serine/threonine-protein kinase Chk1	Carbohydrate Metabolic Process				X
VIT_02s0025g00480	Serine/threonine-protein phosphatase PP1	Carbohydrate Metabolic Process				X
VIT_14s0036g00370	Serine/threonine-protein phosphatase PP1	Carbohydrate Metabolic Process		X
VIT_14s0060g01750	Serine/threonine-protein phosphatase PP1	Carbohydrate Metabolic Process		X
VIT_04s0023g00860	Short-chain dehydrogenase/reductase	Carbohydrate Metabolic Process				X
VIT_16s0100g00300	Sorbitol dehydrogenase	Carbohydrate Metabolic Process			X	X		X
VIT_07s0005g01680	Stachyose synthase	Carbohydrate Metabolic Process	X			X	X
VIT_19s0015g01350	Stachyose synthase precursor	Carbohydrate Metabolic Process				X	X
VIT_00s1530g00010	Stachyose synthase precursor	Carbohydrate Metabolic Process		X			X
VIT_17s0000g09670	Stachyose synthase precursor	Carbohydrate Metabolic Process		X	X	X
VIT_02s0025g02790	Starch synthase	Carbohydrate Metabolic Process				X
VIT_12s0028g03220	STT3B (staurosporin and temperature sensitive 3-like B)	Carbohydrate Metabolic Process		X			X
VIT_04s0023g01650	Succinate dehydrogenase flavoprotein subunit,precursor	Carbohydrate Metabolic Process				X
VIT_10s0042g00950	Succinyl-CoA ligase alpha 1 subunit	Carbohydrate Metabolic Process	X		X	X
VIT_17s0053g00120	Succinyl-CoA ligase alpha 2 subunit	Carbohydrate Metabolic Process				X
VIT_07s0005g03790	Succinyl-CoA ligase beta-chain	Carbohydrate Metabolic Process				X
VIT_14s0066g00450	Sucrase	Carbohydrate Metabolic Process				X
VIT_19s0015g00750	Sucrase	Carbohydrate Metabolic Process				X
VIT_04s0079g00230	Sucrose synthase	Carbohydrate Metabolic Process				X	X
VIT_11s0016g00470	Sucrose synthase	Carbohydrate Metabolic Process			X	X	X	X
VIT_07s0005g00750	Sucrose synthase	Carbohydrate Metabolic Process	X
VIT_18s0089g00490	Sucrose synthase	Carbohydrate Metabolic Process		X		X	X
VIT_12s0057g00130	Sucrose synthase 2	Carbohydrate Metabolic Process				X	X
VIT_17s0053g00700	Sucrose synthase 2	Carbohydrate Metabolic Process		X			X
VIT_12s0055g00840	Sucrose-6-phosphate phosphatase	Carbohydrate Metabolic Process				X	X
VIT_08s0032g00840	Sucrose-phosphatase.	Carbohydrate Metabolic Process				X		X
VIT_11s0118g00200	Sucrose-phosphate synthase	Carbohydrate Metabolic Process				X
VIT_18s0075g00330	Sucrose-phosphate synthase	Carbohydrate Metabolic Process		X			X
VIT_05s0029g01140	Sucrose-phosphate synthase	Carbohydrate Metabolic Process	X	X	X	X	X	X
VIT_18s0075g00340	Sucrose-phosphate synthase - like protein	Carbohydrate Metabolic Process		X		X		X
VIT_18s0075g00350	Sucrose-phosphate synthase isoform C	Carbohydrate Metabolic Process				X	X
VIT_18s0076g00250	Sucrose-proton symporter 2 SUC2	Carbohydrate Metabolic Process	X	X	X	X	X
VIT_02s0025g04430	Sugar transporter 1	Carbohydrate Metabolic Process				X
VIT_14s0030g00280	Sugar transporter ERD6	Carbohydrate Metabolic Process				X	X
VIT_05s0020g02170	Sugar transporter ERD6-like 16	Carbohydrate Metabolic Process				X
VIT_14s0030g00250	Sugar transporter ERD6-like 3	Carbohydrate Metabolic Process	X		X	X	X
VIT_14s0030g00320	Sugar transporter ERD6-like 5	Carbohydrate Metabolic Process		X		X	X
VIT_12s0035g00290	Sugar transporter ERD6-like 6	Carbohydrate Metabolic Process				X	X
VIT_04s0023g01860	Sugar transporter ERD6-like 6	Carbohydrate Metabolic Process				X
VIT_18s0001g12560	Sugar transporter ERD6-like 6	Carbohydrate Metabolic Process	X	X	X	X
VIT_07s0104g00830	Sugar transporter ERD6-like 7	Carbohydrate Metabolic Process			X	X	X
VIT_14s0030g00330	Sugar transporter ERD6-like 8	Carbohydrate Metabolic Process				X
VIT_14s0030g00340	Sugar transporter ERD6-like 8	Carbohydrate Metabolic Process	X	X		X	X
VIT_01s0026g01960	SUT2 (sucrose transporter 3)	Carbohydrate Metabolic Process		X		X
VIT_18s0122g00850	Tonoplast monosaccharide transporter2	Carbohydrate Metabolic Process		X		X
VIT_01s0150g00190	Transaldolase	Carbohydrate Metabolic Process				X
VIT_00s0233g00020	Transaldolase	Carbohydrate Metabolic Process		X		X
VIT_16s0115g00210	transformation/transcription domain-associated protein	Carbohydrate Metabolic Process				X	X
VIT_04s0023g03350	transformation/transcription domain-associated protein	Carbohydrate Metabolic Process				X
VIT_15s0048g00370	Transketolase, chloroplast precursor	Carbohydrate Metabolic Process	X	X	X	X	X
VIT_02s0025g02170	Trehalase precursor	Carbohydrate Metabolic Process	X	X	X	X	X
VIT_14s0036g01210	Trehalose 6-phosphate synthase	Carbohydrate Metabolic Process				X	X
VIT_17s0000g08010	Trehalose 6-phosphate synthase	Carbohydrate Metabolic Process			X	X	X
VIT_01s0026g00280	Trehalose 6-phosphate synthase	Carbohydrate Metabolic Process	X
VIT_06s0009g01650	Trehalose synthase	Carbohydrate Metabolic Process				X
VIT_10s0003g01680	Trehalose synthase	Carbohydrate Metabolic Process	X
VIT_00s0233g00030	Trehalose-6-phosphate phosphatase	Carbohydrate Metabolic Process			X	X	X
VIT_00s0304g00080	Trehalose-6-phosphate phosphatase	Carbohydrate Metabolic Process		X	X		X
VIT_18s0001g05300	Trehalose-6-phosphate phosphatase	Carbohydrate Metabolic Process	X	X	X	X	X
VIT_02s0154g00110	Trehalose-6-phosphate phosphatase (AtTPPA)	Carbohydrate Metabolic Process				X	X
VIT_03s0063g01510	Trehalose-phosphatase	Carbohydrate Metabolic Process				X	X
VIT_00s0173g00110	Trehalose-phosphatase	Carbohydrate Metabolic Process			X	X	X
VIT_01s0011g05960	Trehalose-phosphatase	Carbohydrate Metabolic Process	X
VIT_12s0028g01670	Trehalose-phosphatase	Carbohydrate Metabolic Process	X	X	X	X	X
VIT_11s0037g00720	Trehalose-phosphate phosphatase	Carbohydrate Metabolic Process				X	X
VIT_11s0037g00710	Trehalose-phosphate phosphatase	Carbohydrate Metabolic Process		X		X	X
VIT_13s0019g01090	Triosephosphate isomerase, cytosolic	Carbohydrate Metabolic Process	X	X
VIT_02s0241g00180	UDP-D- glcucuronate 4-epimerase 5 GAE5	Carbohydrate Metabolic Process				X	X
VIT_06s0061g01120	UDP-D-apiose/UDP-D-xylose synthase	Carbohydrate Metabolic Process	X			X
VIT_03s0017g00680	UDP-d-apiose/udp-d-xylose synthase 1 AXS1	Carbohydrate Metabolic Process				X
VIT_08s0007g05920	UDP-GlcNAc:dolichyl-phosphate GlcNAc-1-phosphate transferase	Carbohydrate Metabolic Process				X
VIT_14s0066g01520	UDP-glucoronosyl and UDP-glucosyl transferase	Carbohydrate Metabolic Process				X	X
VIT_07s0151g00560	UDP-glucoronosyl and UDP-glucosyl transferase	Carbohydrate Metabolic Process		X		X
VIT_01s0010g00530	UDP-glucoronosyl and UDP-glucosyl transferase	Carbohydrate Metabolic Process	X	X		X	X
VIT_00s0218g00220	UDP-glucoronosyl/UDP-glucosyl transferase	Carbohydrate Metabolic Process	X	X	X	X	X
VIT_16s0050g01660	UDP-glucoronosyl/UDP-glucosyl transferase UGT88A1	Carbohydrate Metabolic Process				X	X
VIT_02s0025g01580	UDP-glucose 4-epimerase GEPI48	Carbohydrate Metabolic Process				X
VIT_02s0025g01560	UDP-glucose 4-epimerase GEPI48	Carbohydrate Metabolic Process		X			X
VIT_14s0108g01600	UDP-glucose 6-dehydrogenase	Carbohydrate Metabolic Process				X
VIT_14s0108g01590	UDP-glucose 6-dehydrogenase	Carbohydrate Metabolic Process				X
VIT_01s0011g00690	UDP-glucose 6-dehydrogenase	Carbohydrate Metabolic Process	X			X
VIT_12s0034g00140	UDP-glucose glucosyltransferase	Carbohydrate Metabolic Process				X	X
VIT_12s0055g00030	UDP-glucose glucosyltransferase	Carbohydrate Metabolic Process				X	X
VIT_12s0055g00250	UDP-glucose glucosyltransferase	Carbohydrate Metabolic Process				X	X
VIT_12s0055g00310	UDP-glucose glucosyltransferase	Carbohydrate Metabolic Process				X	X
VIT_12s0055g00200	UDP-glucose glucosyltransferase	Carbohydrate Metabolic Process				X	X
VIT_12s0055g00170	UDP-glucose glucosyltransferase	Carbohydrate Metabolic Process		X			X
VIT_12s0034g00060	UDP-glucose glucosyltransferase	Carbohydrate Metabolic Process	X
VIT_12s0055g00180	UDP-glucose glucosyltransferase	Carbohydrate Metabolic Process	X	X		X	X
VIT_07s0289g00080	UDP-glucose:salicylic acid glucosyltransferase	Carbohydrate Metabolic Process				X
VIT_00s1251g00010	UDP-glucosyl transferase 85A2	Carbohydrate Metabolic Process	X	X	X	X	X
VIT_07s0151g00580	UDP-glucosyltransferase 74F2	Carbohydrate Metabolic Process				X	X
VIT_13s0019g00840	UDP-glucuronate decarboxylase.	Carbohydrate Metabolic Process		X		X
VIT_06s0004g04390	UDP-glucuronic acid decarboxylase 1	Carbohydrate Metabolic Process		X
VIT_08s0040g02710	UDP-glucuronic acid decarboxylase 1	Carbohydrate Metabolic Process	X			X
VIT_00s0218g00200	UDP-glucuronosyl/UDP-glucosyltransferase	Carbohydrate Metabolic Process		X		X	X
VIT_14s0068g00490	UDP-glucuronosyl/UDP-glucosyltransferase	Carbohydrate Metabolic Process		X		X	X
VIT_02s0025g01240	UDP-glucuronosyl/UDP-glucosyltransferase	Carbohydrate Metabolic Process	X		X	X	X
VIT_12s0055g00060	UDP-glycosyltransferase 71A13	Carbohydrate Metabolic Process				X	X
VIT_12s0055g00160	UDP-glycosyltransferase 71E1	Carbohydrate Metabolic Process				X	X	X
VIT_18s0001g05990	UDP-glycosyltransferase 85A1	Carbohydrate Metabolic Process				X
VIT_18s0001g06080	UDP-glycosyltransferase 85A1	Carbohydrate Metabolic Process	X		X	X	X
VIT_00s0324g00060	UDP-glycosyltransferase 85A8	Carbohydrate Metabolic Process		X		X	X
VIT_18s0041g01040	UDP-glycosyltransferase 88A4	Carbohydrate Metabolic Process				X	X
VIT_17s0000g04750	UDP-glycosyltransferase 89B2	Carbohydrate Metabolic Process	X			X
VIT_01s0011g01420	UDP-N-acetylglucosamine pyrophosphorylase	Carbohydrate Metabolic Process				X
VIT_00s2207g00010	UDP-N-acetylglucosamine pyrophosphorylase	Carbohydrate Metabolic Process				X	X
VIT_00s1959g00010	UDP-N-acetylglucosamine pyrophosphorylase	Carbohydrate Metabolic Process				X	X
VIT_10s0003g02860	UDP-N-acetylglucosamine transferase subunit ALG14, related	Carbohydrate Metabolic Process				X	X
VIT_04s0008g01190	UDP-sulfoquinovose synthase SQD1	Carbohydrate Metabolic Process				X
VIT_07s0289g00090	UDP-xylose phenolic glycosyltransferase	Carbohydrate Metabolic Process				X	X
VIT_16s0022g00670	Vacuolar invertase 1, GIN1	Carbohydrate Metabolic Process	X	X	X	X	X
VIT_02s0154g00090	Vacuolar invertase 2, GIN2	Carbohydrate Metabolic Process	X			X	X
VIT_12s0121g00380	Xylan 1,4-beta-xylosidase	Carbohydrate Metabolic Process				X	X
VIT_18s0001g08150	Xylan synthase	Carbohydrate Metabolic Process		X
VIT_04s0008g03610	Xylan synthase	Carbohydrate Metabolic Process	X	X		X	X
VIT_11s0052g01710	Xylose isomerase	Carbohydrate Metabolic Process				X
VIT_03s0038g00380	Xylulose kinase	Carbohydrate Metabolic Process				X
VIT_18s0001g08260	Xylulose kinase	Carbohydrate Metabolic Process		X
VIT_03s0180g00140	Acetyl xylan esterase AxeA	Cell Wall Metabolism		X		X	X
VIT_07s0031g02080	Alginate_lyase2	Cell Wall Metabolism			X	X
VIT_05s0020g01530	Alpha-1,6-xylosyltransferase	Cell Wall Metabolism				X
VIT_08s0007g05990	Beta 1-3 glucanase	Cell Wall Metabolism				X
VIT_08s0007g06030	Beta 1-3 glucanase [Vitis vinifera]	Cell Wall Metabolism		X		X	X
VIT_08s0007g06090	Beta 1-3 glucanase [Vitis vinifera]	Cell Wall Metabolism		X	X	X	X
VIT_08s0007g06080	Beta 1-3 glucanase [Vitis vinifera]	Cell Wall Metabolism	X	X	X	X	X
VIT_12s0028g00050	Beta-1,3 glucanase	Cell Wall Metabolism				X	X
VIT_10s0003g02720	Beta-1,3 glucanase	Cell Wall Metabolism		X			X
VIT_10s0003g03690	Beta-1,3-glucanase precursor	Cell Wall Metabolism				X	X
VIT_12s0028g01750	Cell wall hydrolase	Cell Wall Metabolism	X	X		X
VIT_02s0025g00430	Cellulase	Cell Wall Metabolism				X	X
VIT_12s0028g03610	Cellulase	Cell Wall Metabolism				X	X
VIT_19s0014g02860	Cellulase	Cell Wall Metabolism				X		X
VIT_01s0137g00430	Cellulase	Cell Wall Metabolism				X
VIT_19s0014g02870	Cellulase	Cell Wall Metabolism		X
VIT_19s0014g05190	Cellulase precursor	Cell Wall Metabolism		X		X
VIT_04s0008g05220	Cellulose synthase CESA1	Cell Wall Metabolism	X			X
VIT_18s0122g00120	Cellulose synthase CESA2	Cell Wall Metabolism				X
VIT_03s0038g04250	Cellulose synthase CESA2	Cell Wall Metabolism	X			X
VIT_18s0072g00370	Cellulose synthase CESA2	Cell Wall Metabolism	X			X
VIT_07s0005g04110	Cellulose synthase CESA4	Cell Wall Metabolism				X	X
VIT_14s0006g03090	Cellulose synthase CESA9	Cell Wall Metabolism			X	X
VIT_06s0061g01230	Cellulose synthase CSLA02	Cell Wall Metabolism	X	X	X	X	X
VIT_08s0007g03990	Cellulose synthase CSLA09	Cell Wall Metabolism	X			X	X
VIT_12s0059g00930	Cellulose synthase CSLB04	Cell Wall Metabolism				X
VIT_12s0059g00990	Cellulose synthase CSLB04	Cell Wall Metabolism				X
VIT_12s0059g00980	Cellulose synthase CSLB04	Cell Wall Metabolism		X		X	X
VIT_09s0018g01950	Cellulose synthase CSLC05	Cell Wall Metabolism	X	X	X	X	X
VIT_04s0069g00780	Cellulose synthase CSLC05	Cell Wall Metabolism	X	X	X	X	X
VIT_00s0524g00020	Cellulose synthase CSLC06	Cell Wall Metabolism				X
VIT_00s0580g00010	Cellulose synthase CSLC06	Cell Wall Metabolism				X	X
VIT_02s0012g02190	Cellulose synthase CSLD2	Cell Wall Metabolism				X
VIT_16s0039g02020	Cellulose synthase CSLD3	Cell Wall Metabolism				X
VIT_00s0975g00020	Cellulose synthase CSLE1	Cell Wall Metabolism				X	X
VIT_00s0469g00020	Cellulose synthase CSLE1	Cell Wall Metabolism				X	X
VIT_00s0414g00030	Cellulose synthase CSLE1	Cell Wall Metabolism				X	X
VIT_00s0469g00010	Cellulose synthase CSLE1	Cell Wall Metabolism				X	X
VIT_00s0469g00040	Cellulose synthase CSLE1	Cell Wall Metabolism				X	X
VIT_00s0414g00010	Cellulose synthase CSLE1	Cell Wall Metabolism				X
VIT_04s0044g00770	Cellulose synthase CSLE1	Cell Wall Metabolism				X
VIT_00s0975g00010	Cellulose synthase CSLE1	Cell Wall Metabolism		X		X	X
VIT_19s0015g00710	Cellulose synthase CSLE1	Cell Wall Metabolism		X		X
VIT_00s0414g00060	Cellulose synthase CSLE1	Cell Wall Metabolism	X		X	X	X
VIT_00s0414g00050	Cellulose synthase CSLE1	Cell Wall Metabolism	X			X
VIT_19s0015g00730	Cellulose synthase CSLE1	Cell Wall Metabolism	X			X
VIT_05s0049g00050	Cellulose synthase CSLG2	Cell Wall Metabolism	X	X		X	X
VIT_05s0049g00010	Cellulose synthase CSLG2	Cell Wall Metabolism	X	X		X	X
VIT_02s0025g01760	Cellulose synthase CSLG3	Cell Wall Metabolism				X	X
VIT_02s0025g01980	Cellulose synthase CSLG3	Cell Wall Metabolism				X	X
VIT_02s0025g01910	Cellulose synthase CSLG3	Cell Wall Metabolism		X			X
VIT_02s0025g01780	Cellulose synthase CSLG3	Cell Wall Metabolism		X		X	X
VIT_02s0025g01790	Cellulose synthase CSLG3	Cell Wall Metabolism	X	X	X	X	X
VIT_02s0025g01750	Cellulose synthase CSLG3	Cell Wall Metabolism	X	X		X	X
VIT_11s0037g00530	Cellulose synthase IRX3	Cell Wall Metabolism	X	X			X
VIT_14s0083g01160	COBRA protein	Cell Wall Metabolism				X
VIT_07s0104g00440	Endo-1,3;1,4-beta-D-glucanase precursor	Cell Wall Metabolism		X
VIT_07s0104g00410	Endo-1,3;1,4-beta-D-glucanase precursor	Cell Wall Metabolism		X	X	X	X
VIT_18s0089g00210	Endo-1,4-beta-glucanase	Cell Wall Metabolism				X	X
VIT_07s0005g00740	Endo-1,4-beta-glucanase	Cell Wall Metabolism		X	X	X	X
VIT_12s0059g01250	Endo-1,4-beta-glucanase	Cell Wall Metabolism	X	X	X	X	X
VIT_02s0025g01380	Endo-1,4-beta-glucanase	Cell Wall Metabolism	X	X	X	X	X
VIT_18s0001g14040	Endo-1,4-beta-glucanase	Cell Wall Metabolism	X	X	X	X	X
VIT_04s0044g00780	Endo-1,4-beta-glucanase	Cell Wall Metabolism	X		X	X	X
VIT_00s2620g00010	Endo-1,4-beta-glucanase korrigan (KOR)	Cell Wall Metabolism				X	X	X
VIT_00s0340g00050	Endo-1,4-beta-glucanase korrigan (KOR)	Cell Wall Metabolism				X		X
VIT_00s2526g00010	Endo-1,4-beta-glucanase korrigan (KOR)	Cell Wall Metabolism	X	X			X	X
VIT_00s0340g00060	Endo-1,4-beta-glucanase korrigan (KOR)	Cell Wall Metabolism	X			X
VIT_12s0057g00380	Exopolygalacturonase	Cell Wall Metabolism				X
VIT_12s0057g00340	Exopolygalacturonase	Cell Wall Metabolism		X		X	X
VIT_00s0309g00050	Expansin (VvEXLB2)	Cell Wall Metabolism				X	X
VIT_00s0309g00090	Expansin (VvEXLB3)	Cell Wall Metabolism				X	X
VIT_00s1455g00010	Expansin (VvEXLB4)	Cell Wall Metabolism				X	X
VIT_01s0026g02620	Expansin (VvEXPA1)	Cell Wall Metabolism		X
VIT_08s0007g00440	Expansin (VvEXPA11)	Cell Wall Metabolism	X	X	X	X	X
VIT_08s0007g04680	Expansin (VvEXPA12)	Cell Wall Metabolism		X		X	X
VIT_13s0019g01650	Expansin (VvEXPA13)	Cell Wall Metabolism			X	X	X
VIT_13s0067g02930	Expansin (VvEXPA14)	Cell Wall Metabolism				X
VIT_14s0108g01020	Expansin (VvEXPA16)	Cell Wall Metabolism				X	X
VIT_17s0000g06360	Expansin (VvEXPA17)	Cell Wall Metabolism	X	X		X	X
VIT_17s0053g00990	Expansin (VvEXPA18)	Cell Wall Metabolism	X		X	X	X
VIT_18s0001g01130	Expansin (VvEXPA19)	Cell Wall Metabolism				X
VIT_03s0038g04060	Expansin (VvEXPA3)	Cell Wall Metabolism				X
VIT_04s0079g00420	Expansin (VvEXPA4)	Cell Wall Metabolism	X	X		X	X
VIT_06s0004g00070	Expansin (VvEXPA5)	Cell Wall Metabolism	X	X	X	X	X
VIT_06s0004g04860	Expansin (VvEXPA6)	Cell Wall Metabolism			X	X	X
VIT_06s0004g07970	Expansin (VvEXPA7)	Cell Wall Metabolism	X				X
VIT_12s0059g00190	Expansin (VvEXPB2)	Cell Wall Metabolism				X		X
VIT_15s0021g02700	Expansin (VvEXPB4)	Cell Wall Metabolism			X
VIT_00s0533g00050	Extensin	Cell Wall Metabolism				X	X
VIT_15s0048g02970	Extensin	Cell Wall Metabolism				X
VIT_01s0011g04830	Extensin	Cell Wall Metabolism	X			X
VIT_11s0016g04190	Extensin-like protein	Cell Wall Metabolism				X
VIT_19s0015g00530	fasciclin arabinogalactan-protein (FLA1)	Cell Wall Metabolism	X		X	X	X
VIT_11s0065g00660	fasciclin arabinogalactan-protein (FLA12)	Cell Wall Metabolism		X		X	X
VIT_01s0011g01980	fasciclin arabinogalactan-protein (FLA21)	Cell Wall Metabolism		X		X	X
VIT_06s0004g04610	fasciclin arabinogalactan-protein (FLA4)	Cell Wall Metabolism		X		X	X
VIT_11s0065g01060	fasciclin arabinogalactan-protein (FLA7)	Cell Wall Metabolism				X	X
VIT_12s0059g00570	fasciclin arabinogalactan-protein (FLA7)	Cell Wall Metabolism		X		X
VIT_15s0048g01750	fasciclin arabinogalactan-protein (FLA8)	Cell Wall Metabolism	X	X		X	X
VIT_08s0032g00930	Fasciclin domain-containing protein FLA17	Cell Wall Metabolism				X
VIT_08s0032g00910	Fasciclin domain-containing protein FLA17	Cell Wall Metabolism	X			X
VIT_12s0057g01020	fasciclin-like arabinogalactan protein FLA2	Cell Wall Metabolism	X			X	X
VIT_04s0023g01120	Galacturonosyltransferase	Cell Wall Metabolism	X	X		X	X
VIT_06s0004g07590	Galacturonosyltransferase 1	Cell Wall Metabolism				X
VIT_05s0029g00520	Galacturonosyltransferase 1	Cell Wall Metabolism		X		X	X
VIT_02s0012g02590	Galacturonosyltransferase 1	Cell Wall Metabolism		X		X	X
VIT_12s0059g02110	Galacturonosyltransferase 10	Cell Wall Metabolism		X	X	X	X
VIT_07s0005g06020	Galacturonosyltransferase 14	Cell Wall Metabolism				X	X
VIT_12s0142g00340	Galacturonosyltransferase 15	Cell Wall Metabolism		X		X
VIT_03s0038g01950	Glycine-rich protein	Cell Wall Metabolism				X
VIT_11s0016g02810	Glycine-rich protein	Cell Wall Metabolism				X	X
VIT_00s0262g00150	Glycine-rich protein	Cell Wall Metabolism		X			X
VIT_01s0011g06270	Hydroxyproline-rich glycoprotein	Cell Wall Metabolism				X
VIT_15s0046g01090	Hydroxyproline-rich glycoprotein	Cell Wall Metabolism				X
VIT_12s0028g03740	Hydroxyproline-rich glycoprotein	Cell Wall Metabolism				X
VIT_19s0015g00930	Hydroxyproline-rich glycoprotein	Cell Wall Metabolism		X
VIT_04s0008g02270	Hydroxyproline-rich glycoprotein	Cell Wall Metabolism		X		X
VIT_18s0001g07660	Hydroxyproline-rich glycoprotein	Cell Wall Metabolism		X		X
VIT_08s0040g00630	Hydroxyproline-rich glycoprotein	Cell Wall Metabolism	X	X	X	X	X
VIT_16s0050g00790	Hydroxyproline-rich glycoprotein	Cell Wall Metabolism	X	X	X	X	X
VIT_01s0010g02040	Hydroxyproline-rich glycoprotein	Cell Wall Metabolism	X	X	X	X	X
VIT_02s0025g03290	Hydroxyproline-rich glycoprotein	Cell Wall Metabolism	X	X		X
VIT_07s0005g06670	Hydroxyproline-rich glycoprotein family	Cell Wall Metabolism				X
VIT_18s0001g01420	Hydroxyproline-rich glycoprotein family protein	Cell Wall Metabolism				X	X
VIT_08s0040g03210	Hydroxyproline-rich glycoprotein family protein	Cell Wall Metabolism				X
VIT_01s0146g00330	Hydroxyproline-rich glycoprotein family protein	Cell Wall Metabolism				X
VIT_07s0255g00010	Hydroxyproline-rich glycoprotein family protein	Cell Wall Metabolism				X	X
VIT_19s0090g01240	Hydroxyproline-rich glycoprotein VTA1	Cell Wall Metabolism		X		X	X	X
VIT_16s0022g00960	Invertase/pectin methylesterase inhibitor	Cell Wall Metabolism				X		X
VIT_02s0012g00500	Invertase/pectin methylesterase inhibitor	Cell Wall Metabolism				X
VIT_06s0004g05560	Invertase/pectin methylesterase inhibitor	Cell Wall Metabolism				X
VIT_16s0022g00860	Invertase/pectin methylesterase inhibitor	Cell Wall Metabolism				X	X
VIT_11s0016g00590	Invertase/pectin methylesterase inhibitor	Cell Wall Metabolism		X		X
VIT_16s0022g00890	Invertase/pectin methylesterase inhibitor	Cell Wall Metabolism	X	X	X	X	X
VIT_16s0022g00870	Invertase/pectin methylesterase inhibitor	Cell Wall Metabolism	X	X		X	X
VIT_15s0021g00540	Invertase/pectin methylesterase inhibitor	Cell Wall Metabolism	X			X
VIT_00s0323g00060	Invertase/pectin methylesterase inhibitor	Cell Wall Metabolism	X			X	X
VIT_04s0023g03070	Leucine-rich repeat family protein / extensin	Cell Wall Metabolism		X
VIT_18s0001g10040	LRX1 (leucine-rich repeat/extensin 1)	Cell Wall Metabolism		X		X	X
VIT_09s0070g00480	LRX2 (leucine-rich repeat/extensin 2)	Cell Wall Metabolism				X	X
VIT_03s0063g00010	LRX2 (leucine-rich repeat/extensin 2)	Cell Wall Metabolism	X	X		X	X
VIT_14s0060g00150	Nectarin-1NECI	Cell Wall Metabolism				X	X
VIT_07s0005g05520	Pectate lyase	Cell Wall Metabolism			X	X	X
VIT_08s0040g02740	Pectate lyase	Cell Wall Metabolism			X	X
VIT_13s0019g04900	Pectate lyase	Cell Wall Metabolism		X		X	X
VIT_01s0137g00240	Pectate lyase	Cell Wall Metabolism	X	X	X	X	X
VIT_05s0051g00590	Pectate lyase	Cell Wall Metabolism	X	X	X	X	X
VIT_05s0049g01630	Pectate lyase	Cell Wall Metabolism	X			X	X
VIT_13s0019g04910	Pectate lyase	Cell Wall Metabolism	X			X	X
VIT_17s0000g09810	Pectate lyase	Cell Wall Metabolism	X			X	X	X
VIT_00s0323g00070	Pectin methylesterase inhibitor	Cell Wall Metabolism	X	X	X	X	X
VIT_07s0005g02440	Pectinacetylesterase	Cell Wall Metabolism				X	X
VIT_02s0087g00400	Pectinacetylesterase	Cell Wall Metabolism		X
VIT_05s0020g01110	Pectinacetylesterase	Cell Wall Metabolism	X	X	X	X	X	X
VIT_16s0050g00570	Pectinacetylesterase	Cell Wall Metabolism	X	X	X	X	X
VIT_14s0060g00230	Pectinacetylesterase	Cell Wall Metabolism	X	X		X	X
VIT_04s0044g01020	Pectinesterase family	Cell Wall Metabolism				X	X
VIT_11s0016g00330	Pectinesterase family	Cell Wall Metabolism				X	X
VIT_16s0098g01900	Pectinesterase family	Cell Wall Metabolism				X	X
VIT_14s0060g00390	Pectinesterase family	Cell Wall Metabolism				X
VIT_04s0044g01010	Pectinesterase family	Cell Wall Metabolism			X	X	X
VIT_14s0108g01170	Pectinesterase family	Cell Wall Metabolism			X	X
VIT_17s0000g05960	Pectinesterase family	Cell Wall Metabolism		X		X
VIT_10s0116g00590	Pectinesterase family	Cell Wall Metabolism		X		X	X
VIT_07s0005g00730	Pectinesterase family	Cell Wall Metabolism	X	X	X	X	X
VIT_11s0016g00300	Pectinesterase family	Cell Wall Metabolism	X	X	X	X	X
VIT_13s0047g00230	Pectinesterase family	Cell Wall Metabolism	X	X	X	X	X
VIT_15s0048g00500	Pectinesterase family	Cell Wall Metabolism	X	X	X	X	X
VIT_04s0044g01000	Pectinesterase family	Cell Wall Metabolism	X	X		X	X
VIT_08s0007g04480	Pectinesterase family	Cell Wall Metabolism	X	X		X	X
VIT_09s0002g00330	Pectinesterase PME1	Cell Wall Metabolism	X	X	X	X
VIT_11s0016g00480	Pectinesterase PME2	Cell Wall Metabolism				X
VIT_09s0002g00320	Pectinesterase PME3	Cell Wall Metabolism				X	X
VIT_16s0022g00940	Pectinesterase PME3	Cell Wall Metabolism		X	X	X	X
VIT_11s0016g00290	Pectinesterase PME3	Cell Wall Metabolism		X	X	X	X
VIT_16s0013g00160	Pectinesterase PPME1	Cell Wall Metabolism				X
VIT_01s0011g02130	Peptidoglycan-binding LysM domain-containing protein	Cell Wall Metabolism				X
VIT_05s0077g01740	Polygalacturonase GH28	Cell Wall Metabolism				X
VIT_12s0028g01290	Polygalacturonase GH28	Cell Wall Metabolism				X	X
VIT_11s0016g00720	Polygalacturonase GH28	Cell Wall Metabolism				X
VIT_12s0028g01300	Polygalacturonase GH28	Cell Wall Metabolism				X	X
VIT_07s0005g00890	Polygalacturonase GH28	Cell Wall Metabolism				X	X
VIT_16s0050g01110	Polygalacturonase GH28	Cell Wall Metabolism				X	X
VIT_15s0046g02000	Polygalacturonase GH28	Cell Wall Metabolism		X	X		X
VIT_09s0002g06380	Polygalacturonase GH28	Cell Wall Metabolism		X
VIT_05s0077g01760	Polygalacturonase GH28	Cell Wall Metabolism		X
VIT_12s0057g00330	Polygalacturonase GH28	Cell Wall Metabolism		X		X	X
VIT_07s0005g02590	Polygalacturonase GH28	Cell Wall Metabolism	X	X		X	X
VIT_02s0025g01330	Polygalacturonase GH28	Cell Wall Metabolism	X		X	X	X
VIT_08s0007g07880	Polygalacturonase GH28	Cell Wall Metabolism	X		X	X
VIT_02s0025g00260	Polygalacturonase GH28	Cell Wall Metabolism	X			X	X
VIT_01s0127g00870	Polygalacturonase JP630	Cell Wall Metabolism	X			X	X	X
VIT_08s0007g08330	Polygalacturonase PG1	Cell Wall Metabolism				X	X
VIT_08s0007g07760	Polygalacturonase PG1	Cell Wall Metabolism		X		X	X
VIT_08s0007g07770	Polygalacturonase PG1	Cell Wall Metabolism		X		X
VIT_19s0093g00060	Polygalacturonase PGA3	Cell Wall Metabolism		X		X	X
VIT_19s0027g01300	Polygalacturonase PGA3	Cell Wall Metabolism		X		X	X
VIT_01s0011g01300	Polygalacturonase QRT3	Cell Wall Metabolism	X	X	X	X	X
VIT_09s0054g01080	Polygalacturonase QRT3	Cell Wall Metabolism	X	X		X	X
VIT_18s0001g11860	Polygalacturonate 4-alpha-galacturonosyltransferase	Cell Wall Metabolism	X	X	X	X	X
VIT_15s0046g01630	Rhamnogalacturonan xylosyltransferase 1	Cell Wall Metabolism				X
VIT_13s0019g04760	Rhamnogalacturonan xylosyltransferase 1	Cell Wall Metabolism	X	X	X	X	X
VIT_05s0062g00250	Xyloglucan endotransglucosylase/hydrolase 15	Cell Wall Metabolism				X	X
VIT_11s0052g01280	Xyloglucan endotransglucosylase/hydrolase 23	Cell Wall Metabolism			X	X	X
VIT_11s0052g01330	Xyloglucan endotransglucosylase/hydrolase 23	Cell Wall Metabolism			X		X
VIT_11s0052g01200	Xyloglucan endotransglucosylase/hydrolase 23	Cell Wall Metabolism			X		X
VIT_05s0062g00240	Xyloglucan endotransglucosylase/hydrolase 23	Cell Wall Metabolism		X			X
VIT_11s0052g01260	Xyloglucan endotransglucosylase/hydrolase 23	Cell Wall Metabolism	X		X		X
VIT_01s0026g00200	Xyloglucan endotransglucosylase/hydrolase 28	Cell Wall Metabolism			X	X	X	X
VIT_02s0012g02220	Xyloglucan endotransglucosylase/hydrolase 30	Cell Wall Metabolism	X	X		X		X
VIT_06s0061g00550	Xyloglucan endotransglucosylase/hydrolase 32	Cell Wall Metabolism				X
VIT_08s0007g04950	Xyloglucan endotransglucosylase/hydrolase 32	Cell Wall Metabolism	X				X
VIT_10s0116g00520	Xyloglucan endotransglucosylase/hydrolase 8	Cell Wall Metabolism		X			X
VIT_01s0150g00460	Xyloglucan endotransglucosylase/hydrolase precursor	Cell Wall Metabolism				X
VIT_00s0386g00050	Xyloglucan endotransglucosylase/hydrolase precursor	Cell Wall Metabolism	X	X	X	X	X
VIT_15s0048g01850	Xyloglucan endotransglucosylase/hydrolase XTH19	Cell Wall Metabolism	X			X
VIT_11s0052g01190	Xyloglucan endotransglucosylase-hydrolase XTH3	Cell Wall Metabolism			X		X
VIT_11s0052g01270	Xyloglucan endotransglycosylase 6	Cell Wall Metabolism				X
VIT_11s0052g01310	Xyloglucan endotransglycosylase 6	Cell Wall Metabolism			X	X	X
VIT_11s0052g01320	Xyloglucan endotransglycosylase 6	Cell Wall Metabolism			X
VIT_11s0052g01220	Xyloglucan endotransglycosylase 6	Cell Wall Metabolism	X			X	X
VIT_12s0134g00160	Xyloglucan endotransglycosylase/hydrolase 16	Cell Wall Metabolism				X	X
VIT_10s0003g02480	Xyloglucan endotransglycosylase/hydrolase precursor XTH-21	Cell Wall Metabolism	X	X		X	X
VIT_07s0185g00050	Xyloglucan:xyloglucosyl transferase	Cell Wall Metabolism			X	X	X
VIT_05s0020g04070	1,2-dihydroxy-3-keto-5-methylthiopentene dioxygenase 4	Cellular Amino Acids and Derivative Metabolic Process		X
VIT_08s0007g02490	2-cys peroxiredoxin BAS1, chloroplast precursor	Cellular Amino Acids and Derivative Metabolic Process	X			X
VIT_05s0124g00390	2-isopropylmalate synthase B	Cellular Amino Acids and Derivative Metabolic Process		X		X	X
VIT_00s0591g00020	3-deoxy-D-arabino-heptulosonate 7-phosphate synthase	Cellular Amino Acids and Derivative Metabolic Process				X
VIT_00s1217g00010	3-deoxy-D-arabino-heptulosonate 7-phosphate synthase	Cellular Amino Acids and Derivative Metabolic Process				X
VIT_18s0001g06250	3-deoxy-D-arabino-heptulosonate 7-phosphate synthase	Cellular Amino Acids and Derivative Metabolic Process	X
VIT_10s0003g05040	3-hydroxyisobutyrate dehydrogenase	Cellular Amino Acids and Derivative Metabolic Process		X	X		X
VIT_15s0021g02240	3-hydroxyisobutyryl-CoA hydrolase	Cellular Amino Acids and Derivative Metabolic Process				X
VIT_04s0008g06610	3-hydroxyisobutyryl-CoA hydrolase	Cellular Amino Acids and Derivative Metabolic Process		X
VIT_13s0047g00410	3-hydroxyisobutyryl-coenzyme A hydrolase	Cellular Amino Acids and Derivative Metabolic Process				X
VIT_05s0049g01980	3-isopropylmalate dehydratase large subunit 2	Cellular Amino Acids and Derivative Metabolic Process	X	X	X	X
VIT_00s0551g00010	3-isopropylmalate dehydratase, small subunit	Cellular Amino Acids and Derivative Metabolic Process				X
VIT_18s0001g14980	3-methyl-2-oxobutanoate dehydrogenase	Cellular Amino Acids and Derivative Metabolic Process				X
VIT_06s0004g00190	3-methyl-2-oxobutanoate dehydrogenase	Cellular Amino Acids and Derivative Metabolic Process	X			X
VIT_07s0151g00460	3-methylcrotonyl-CoA carboxylase	Cellular Amino Acids and Derivative Metabolic Process		X
VIT_00s0153g00060	3-methylcrotonyl-CoA carboxylase, biotin-carrier domain	Cellular Amino Acids and Derivative Metabolic Process				X
VIT_15s0048g00350	3-phosphoshikimate 1-carboxyvinyltransferase, chloroplast precursor	Cellular Amino Acids and Derivative Metabolic Process				X
VIT_12s0142g00540	3-phosphoshikimate 1-carboxyvinyltransferase, chloroplast precursor	Cellular Amino Acids and Derivative Metabolic Process		X		X	X
VIT_00s2215g00010	4,5-DOPA dioxygenase extradiol	Cellular Amino Acids and Derivative Metabolic Process				X
VIT_07s0130g00250	4,5-DOPA dioxygenase extradiol	Cellular Amino Acids and Derivative Metabolic Process				X
VIT_08s0007g08410	4,5-DOPA dioxygenase extradiol	Cellular Amino Acids and Derivative Metabolic Process				X
VIT_16s0022g01520	4,5-DOPA dioxygenase extradiol	Cellular Amino Acids and Derivative Metabolic Process				X
VIT_12s0028g00710	4-hydroxyphenylpyruvate dioxygenase	Cellular Amino Acids and Derivative Metabolic Process				X	X
VIT_02s0012g01990	4-hydroxyphenylpyruvate dioxygenase	Cellular Amino Acids and Derivative Metabolic Process		X	X	X	X
VIT_15s0048g00360	5-enolpyruvylshikimate 3-phosphate synthase	Cellular Amino Acids and Derivative Metabolic Process				X
VIT_17s0000g05350	5-formyltetrahydrofolate cycloligase	Cellular Amino Acids and Derivative Metabolic Process		X		X	X
VIT_06s0009g01080	5-methyltetrahydropteroyltriglutamate--homocysteine S-methyltransferase	Cellular Amino Acids and Derivative Metabolic Process				X
VIT_08s0056g01570	5-methyltetrahydropteroyltriglutamate--homocysteine S-methyltransferase	Cellular Amino Acids and Derivative Metabolic Process	X		X	X
VIT_17s0000g01310	Acetohydroxyacid synthase 3	Cellular Amino Acids and Derivative Metabolic Process				X	X
VIT_17s0000g01320	Acetohydroxyacid synthase 3	Cellular Amino Acids and Derivative Metabolic Process				X	X
VIT_05s0094g01110	Acetolactate synthase small subunit	Cellular Amino Acids and Derivative Metabolic Process				X
VIT_04s0008g03050	Acetylglutamate kinase	Cellular Amino Acids and Derivative Metabolic Process	X			X	X
VIT_09s0002g08670	Acetylornithine aminotransferase	Cellular Amino Acids and Derivative Metabolic Process				X
VIT_19s0027g01790	Acetylornithine aminotransferase	Cellular Amino Acids and Derivative Metabolic Process				X
VIT_19s0027g01710	Acetylornithine aminotransferase	Cellular Amino Acids and Derivative Metabolic Process		X			X
VIT_19s0027g01770	Acetylornithine aminotransferase	Cellular Amino Acids and Derivative Metabolic Process		X			X
VIT_02s0012g01210	Acetylornithine deacetylase	Cellular Amino Acids and Derivative Metabolic Process		X		X
VIT_06s0004g00780	Adenosylhomocysteinase	Cellular Amino Acids and Derivative Metabolic Process				X	X
VIT_05s0029g00330	Adenosylhomocysteinase (S-adenosyl-L-homocysteine hydrolase)	Cellular Amino Acids and Derivative Metabolic Process				X
VIT_17s0000g09840	Adenosylhomocysteinase 1	Cellular Amino Acids and Derivative Metabolic Process	X	X		X
VIT_03s0038g01440	Adenosylhomocysteine nucleosidase.	Cellular Amino Acids and Derivative Metabolic Process	X
VIT_09s0002g00340	Alanine aminotransferase 2	Cellular Amino Acids and Derivative Metabolic Process				X
VIT_14s0066g02410	Aldehyde Dehydrogenase (VvALDH10B1)	Cellular Amino Acids and Derivative Metabolic Process		X
VIT_00s0218g00070	Aldehyde Dehydrogenase (VvALDH6B7)	Cellular Amino Acids and Derivative Metabolic Process		X		X
VIT_04s0008g05810	Aldehyde Dehydrogenase (VvALDHI1A3)	Cellular Amino Acids and Derivative Metabolic Process				X
VIT_11s0037g00070	Aldehyde Dehydrogenase (VvALDHI1B1)	Cellular Amino Acids and Derivative Metabolic Process		X		X	X
VIT_13s0019g02360	Aldehyde Dehydrogenase (VvALDHI8B1)	Cellular Amino Acids and Derivative Metabolic Process		X		X
VIT_18s0157g00140	Alliin lyase	Cellular Amino Acids and Derivative Metabolic Process				X	X
VIT_18s0157g00100	Alliin lyase	Cellular Amino Acids and Derivative Metabolic Process	X	X		X	X
VIT_00s0225g00230	Alliin lyase precursor	Cellular Amino Acids and Derivative Metabolic Process			X		X
VIT_18s0157g00090	Alliin lyase precursor	Cellular Amino Acids and Derivative Metabolic Process	X	X		X	X
VIT_17s0000g08990	Alliinase	Cellular Amino Acids and Derivative Metabolic Process		X		X
VIT_00s0394g00040	Alliinase EGF	Cellular Amino Acids and Derivative Metabolic Process		X	X	X	X
VIT_03s0038g01990	Amidase	Cellular Amino Acids and Derivative Metabolic Process				X
VIT_15s0024g01010	Amidase	Cellular Amino Acids and Derivative Metabolic Process				X
VIT_15s0024g01020	Amidase	Cellular Amino Acids and Derivative Metabolic Process				X
VIT_12s0028g00300	Amidase	Cellular Amino Acids and Derivative Metabolic Process				X
VIT_03s0038g02000	Amidase	Cellular Amino Acids and Derivative Metabolic Process			X		X
VIT_03s0038g02030	Amidase	Cellular Amino Acids and Derivative Metabolic Process			X		X
VIT_15s0024g00980	Amidase	Cellular Amino Acids and Derivative Metabolic Process	X
VIT_14s0128g00320	Amidase	Cellular Amino Acids and Derivative Metabolic Process	X	X	X	X	X
VIT_07s0031g02700	Amidase	Cellular Amino Acids and Derivative Metabolic Process	X	X	X	X	X
VIT_04s0043g00220	Amine oxidase	Cellular Amino Acids and Derivative Metabolic Process				X
VIT_19s0027g00380	Amine oxidase	Cellular Amino Acids and Derivative Metabolic Process		X			X
VIT_05s0094g01210	Amine oxidase	Cellular Amino Acids and Derivative Metabolic Process		X		X
VIT_12s0028g01120	Amine oxidase	Cellular Amino Acids and Derivative Metabolic Process	X	X	X	X
VIT_19s0014g03430	Amine oxidase LDL2	Cellular Amino Acids and Derivative Metabolic Process				X
VIT_13s0019g04820	Amine oxidase FLD (flowering locus D)	Cellular Amino Acids and Derivative Metabolic Process			X	X
VIT_13s0019g00740	Amino acid binding protein	Cellular Amino Acids and Derivative Metabolic Process		X	X		X
VIT_13s0019g05100	Amino acid binding protein	Cellular Amino Acids and Derivative Metabolic Process		X	X		X
VIT_13s0019g05110	Amino acid binding protein	Cellular Amino Acids and Derivative Metabolic Process		X	X	X
VIT_18s0001g03230	Aminoacylase/ metallopeptidase	Cellular Amino Acids and Derivative Metabolic Process				X
VIT_03s0038g04040	Aminoacylase-1	Cellular Amino Acids and Derivative Metabolic Process				X
VIT_17s0000g05430	Aminoacyl-tRNA synthetase	Cellular Amino Acids and Derivative Metabolic Process		X		X
VIT_15s0024g00600	Aminoacyl-tRNA synthetase, class Ia	Cellular Amino Acids and Derivative Metabolic Process		X		X	X
VIT_10s0116g01540	Aminomethyltransferase	Cellular Amino Acids and Derivative Metabolic Process				X	X
VIT_02s0241g00110	Aminomethyltransferase	Cellular Amino Acids and Derivative Metabolic Process		X
VIT_03s0088g01060	Aminotransferase AGD2	Cellular Amino Acids and Derivative Metabolic Process				X
VIT_14s0128g00100	Aminotransferase class IV	Cellular Amino Acids and Derivative Metabolic Process		X		X
VIT_09s0018g01190	Anthranilate N-benzoyltransferase	Cellular Amino Acids and Derivative Metabolic Process			X	X	X
VIT_08s0007g01930	Anthranilate N-benzoyltransferase	Cellular Amino Acids and Derivative Metabolic Process		X			X
VIT_11s0037g00570	Anthranilate N-benzoyltransferase	Cellular Amino Acids and Derivative Metabolic Process		X	X	X	X
VIT_00s0207g00010	Anthranilate N-benzoyltransferase protein 1	Cellular Amino Acids and Derivative Metabolic Process			X		X
VIT_11s0037g00580	Anthranilate N-hydroxycinnamoyl/benzoyltransferase	Cellular Amino Acids and Derivative Metabolic Process		X		X	X
VIT_15s0046g03030	Anthranilate phosphoribosyltransferase	Cellular Amino Acids and Derivative Metabolic Process				X
VIT_08s0007g06140	Anthranilate phosphoribosyltransferase	Cellular Amino Acids and Derivative Metabolic Process				X
VIT_00s0225g00150	Anthranilate phosphoribosyltransferase	Cellular Amino Acids and Derivative Metabolic Process	X
VIT_08s0007g06170	Anthranilate phosphoribosyltransferase	Cellular Amino Acids and Derivative Metabolic Process	X		X	X	X
VIT_14s0066g00970	Anthranilate phosphoribosyltransferase, chloroplast precursor	Cellular Amino Acids and Derivative Metabolic Process	X	X			X
VIT_01s0011g06260	Anthranilate synthase beta subunit	Cellular Amino Acids and Derivative Metabolic Process				X
VIT_12s0055g00100	Anthranilate synthase component 1	Cellular Amino Acids and Derivative Metabolic Process	X				X
VIT_06s0004g06320	Anthranilate synthase component I-1, chloroplast precursor	Cellular Amino Acids and Derivative Metabolic Process				X
VIT_02s0033g01060	Anthraniloyal-CoA: methanol anthraniloyal transferase	Cellular Amino Acids and Derivative Metabolic Process			X	X	X
VIT_02s0033g01030	Anthraniloyal-CoA: methanol anthraniloyal transferase	Cellular Amino Acids and Derivative Metabolic Process			X		X
VIT_02s0033g01000	Anthraniloyal-CoA: methanol anthraniloyal transferase	Cellular Amino Acids and Derivative Metabolic Process		X			X
VIT_02s0033g01020	Anthraniloyal-CoA: methanol anthraniloyal transferase	Cellular Amino Acids and Derivative Metabolic Process		X			X
VIT_02s0033g01070	Anthraniloyal-CoA: methanol anthraniloyal transferase	Cellular Amino Acids and Derivative Metabolic Process		X			X
VIT_09s0018g01490	Anthraniloyal-CoA: methanol anthraniloyal transferase	Cellular Amino Acids and Derivative Metabolic Process		X		X	X
VIT_15s0048g00420	Arginase 1	Cellular Amino Acids and Derivative Metabolic Process				X
VIT_00s0336g00010	Arginine decarboxylase [Vitis vinifera]	Cellular Amino Acids and Derivative Metabolic Process				X	X
VIT_18s0001g09370	Arginine N-methyltransferase 2	Cellular Amino Acids and Derivative Metabolic Process		X
VIT_03s0097g00060	Arginine-tRNA-protein transferase 1	Cellular Amino Acids and Derivative Metabolic Process		X		X	X
VIT_18s0001g07590	Argininosuccinate lyase	Cellular Amino Acids and Derivative Metabolic Process		X
VIT_00s0163g00050	Argininosuccinate synthase	Cellular Amino Acids and Derivative Metabolic Process			X	X	X
VIT_17s0000g01690	Argininosuccinate synthase, chloroplast precursor	Cellular Amino Acids and Derivative Metabolic Process	X	X	X	X
VIT_13s0067g02120	Arogenate dehydrogenase	Cellular Amino Acids and Derivative Metabolic Process				X	X
VIT_06s0004g07820	Asp/Glu racemase	Cellular Amino Acids and Derivative Metabolic Process				X
VIT_01s0011g03630	Asp/Glu racemase	Cellular Amino Acids and Derivative Metabolic Process	X			X	X
VIT_12s0034g00320	Asparaginyl-tRNA synthetase, cytoplasmic 3	Cellular Amino Acids and Derivative Metabolic Process				X	X
VIT_00s0120g00100	Asparaginyl-tRNA synthetase, cytoplasmic 3	Cellular Amino Acids and Derivative Metabolic Process				X	X
VIT_11s0016g02680	Asparaginyl-tRNA synthetase, cytoplasmic 3	Cellular Amino Acids and Derivative Metabolic Process		X		X
VIT_14s0068g01190	Aspartate kinase	Cellular Amino Acids and Derivative Metabolic Process	X		X		X
VIT_01s0244g00140	Aspartate kinase	Cellular Amino Acids and Derivative Metabolic Process	X	X	X	X	X
VIT_01s0011g00480	Aspartate/glutamate/uridylate kinase	Cellular Amino Acids and Derivative Metabolic Process		X
VIT_11s0016g04960	Aspartate-glutamate racemase	Cellular Amino Acids and Derivative Metabolic Process				X	X
VIT_01s0011g05860	Aspartate-semialdehyde dehydrogenase	Cellular Amino Acids and Derivative Metabolic Process				X
VIT_18s0001g03660	Aspartokinase-homoserine dehydrogenase	Cellular Amino Acids and Derivative Metabolic Process	X			X
VIT_06s0080g00530	Aspartyl-tRNA synthetase	Cellular Amino Acids and Derivative Metabolic Process				X
VIT_06s0004g07600	Aspartyl-tRNA synthetase	Cellular Amino Acids and Derivative Metabolic Process				X
VIT_06s0004g07580	Aspartyl-tRNA synthetase	Cellular Amino Acids and Derivative Metabolic Process				X
VIT_04s0044g00950	ATXR5 (setdomain group 15)	Cellular Amino Acids and Derivative Metabolic Process		X	X	X	X
VIT_15s0046g02300	Beta-cyanoalanine synthase	Cellular Amino Acids and Derivative Metabolic Process		X
VIT_04s0044g00250	Beta-cyanoalanine synthase 1	Cellular Amino Acids and Derivative Metabolic Process		X
VIT_13s0073g00530	Beta-D-glucosidase	Cellular Amino Acids and Derivative Metabolic Process		X		X	X
VIT_13s0073g00550	Beta-D-glucosidase	Cellular Amino Acids and Derivative Metabolic Process		X		X	X
VIT_01s0011g00760	Beta-glucosidase	Cellular Amino Acids and Derivative Metabolic Process		X	X	X	X
VIT_14s0036g00580	Betaine aldehyde dehydrogenase	Cellular Amino Acids and Derivative Metabolic Process				X	X
VIT_17s0000g07670	Betaine-aldehyde dehydrogenase	Cellular Amino Acids and Derivative Metabolic Process				X	X
VIT_17s0000g07660	Betaine-aldehyde dehydrogenase	Cellular Amino Acids and Derivative Metabolic Process		X		X	X
VIT_02s0025g04540	Beta-lactamase, class A	Cellular Amino Acids and Derivative Metabolic Process				X
VIT_11s0016g00280	Bifunctional lysine-ketoglutarate reductase/saccharopine dehydrogenase	Cellular Amino Acids and Derivative Metabolic Process	X			X
VIT_05s0077g02080	Branched chain alpha-keto acid dehydrogenase E2 subunit (din3)	Cellular Amino Acids and Derivative Metabolic Process				X
VIT_18s0001g08450	Branched-chain-amino-acid transaminase ATBCAT-2	Cellular Amino Acids and Derivative Metabolic Process				X	X
VIT_01s0011g04010	Catalytic	Cellular Amino Acids and Derivative Metabolic Process				X	X
VIT_15s0048g02490	Catechol O-methyltransferase	Cellular Amino Acids and Derivative Metabolic Process				X	X
VIT_00s0480g00100	Catechol oxidase (EC 1.10.3.1) precursor - grape	Cellular Amino Acids and Derivative Metabolic Process	X		X	X	X
VIT_00s0480g00090	Catechol oxidase (EC 1.10.3.1) precursor - grape	Cellular Amino Acids and Derivative Metabolic Process	X		X	X	X
VIT_08s0058g00980	Cationic peroxidase	Cellular Amino Acids and Derivative Metabolic Process				X	X
VIT_08s0058g00970	Cationic peroxidase	Cellular Amino Acids and Derivative Metabolic Process				X	X
VIT_10s0116g01780	Cationic peroxidase	Cellular Amino Acids and Derivative Metabolic Process	X	X	X	X	X
VIT_12s0055g00810	Cationic peroxidase	Cellular Amino Acids and Derivative Metabolic Process	X	X	X	X	X
VIT_18s0157g00190	Choline kinase	Cellular Amino Acids and Derivative Metabolic Process	X	X	X		X
VIT_13s0084g00150	Choline kinase	Cellular Amino Acids and Derivative Metabolic Process	X	X		X
VIT_11s0016g05070	Choline/ethanolamine kinase	Cellular Amino Acids and Derivative Metabolic Process		X			X
VIT_11s0016g05060	Choline/ethanolamine kinase	Cellular Amino Acids and Derivative Metabolic Process	X			X
VIT_04s0008g06570	Chorismate mutase, cytosolic (CM2)	Cellular Amino Acids and Derivative Metabolic Process				X
VIT_13s0019g04190	Chorismate synthase 1, chloroplast precursor	Cellular Amino Acids and Derivative Metabolic Process		X	X
VIT_00s0225g00090	Copper amine oxidase	Cellular Amino Acids and Derivative Metabolic Process	X	X
VIT_05s0020g03320	Copper amine oxidase	Cellular Amino Acids and Derivative Metabolic Process	X	X		X	X
VIT_00s1682g00010	Copper amine oxidase	Cellular Amino Acids and Derivative Metabolic Process	X	X		X
VIT_17s0000g09100	Copper amine oxidase	Cellular Amino Acids and Derivative Metabolic Process	X	X		X	X
VIT_05s0062g01280	Cyclo-DOPA 5-O-glucosyltransferase	Cellular Amino Acids and Derivative Metabolic Process				X	X
VIT_05s0062g01270	Cyclo-DOPA 5-O-glucosyltransferase	Cellular Amino Acids and Derivative Metabolic Process	X	X		X
VIT_05s0049g01650	Cyclopropane fatty acid synthase	Cellular Amino Acids and Derivative Metabolic Process				X	X
VIT_14s0030g01480	Cysteine synthase	Cellular Amino Acids and Derivative Metabolic Process				X	X
VIT_05s0094g00780	Cysteine synthase	Cellular Amino Acids and Derivative Metabolic Process	X			X
VIT_14s0030g01490	Cysteine synthase	Cellular Amino Acids and Derivative Metabolic Process	X			X	X
VIT_14s0030g01520	Cysteine synthase [Vitis pseudoreticulata]	Cellular Amino Acids and Derivative Metabolic Process	X	X		X	X
VIT_14s0030g01550	Cysteine synthase 7, cytosolic	Cellular Amino Acids and Derivative Metabolic Process		X		X	X
VIT_08s0056g00820	Cysteine synthase, chloroplast precursor	Cellular Amino Acids and Derivative Metabolic Process				X	X
VIT_12s0035g01350	Cysteinyl-tRNA synthetase	Cellular Amino Acids and Derivative Metabolic Process		X		X
VIT_03s0180g00130	D-3-phosphoglycerate dehydrogenase, chloroplast precursor	Cellular Amino Acids and Derivative Metabolic Process	X	X	X	X	X
VIT_09s0018g01870	D-3-phosphoglycerate dehydrogenase, chloroplast precursor (3-PGDH)	Cellular Amino Acids and Derivative Metabolic Process	X	X	X	X	X
VIT_08s0058g00810	D-alanine--D-alanine ligase	Cellular Amino Acids and Derivative Metabolic Process		X
VIT_07s0129g01060	D-amino acid oxidase	Cellular Amino Acids and Derivative Metabolic Process				X
VIT_14s0030g00670	Dehydroquinate dehydratase	Cellular Amino Acids and Derivative Metabolic Process	X
VIT_17s0000g02070	Deoxyhypusine synthase	Cellular Amino Acids and Derivative Metabolic Process				X
VIT_01s0011g06460	Deoxymugineic acid synthase	Cellular Amino Acids and Derivative Metabolic Process				X
VIT_01s0011g06450	Deoxymugineic acid synthase	Cellular Amino Acids and Derivative Metabolic Process		X			X
VIT_08s0056g00530	Diaminopimelate decarboxylase	Cellular Amino Acids and Derivative Metabolic Process				X	X
VIT_09s0070g00580	Diaminopimelate decarboxylase	Cellular Amino Acids and Derivative Metabolic Process				X
VIT_16s0100g00480	Dihydrodipicolinate reductase	Cellular Amino Acids and Derivative Metabolic Process		X
VIT_05s0094g01480	Dihydrodipicolinate reductase	Cellular Amino Acids and Derivative Metabolic Process	X	X		X
VIT_15s0048g00750	Dihydrodipicolinate synthase	Cellular Amino Acids and Derivative Metabolic Process	X
VIT_18s0164g00170	Diphenol oxidase	Cellular Amino Acids and Derivative Metabolic Process				X	X
VIT_06s0009g03780	Diphthine synthase	Cellular Amino Acids and Derivative Metabolic Process				X
VIT_18s0001g14080	Diphthine synthase (DPH5)	Cellular Amino Acids and Derivative Metabolic Process		X		X
VIT_12s0035g00060	DNA (cytosine-5)-methyltransferase	Cellular Amino Acids and Derivative Metabolic Process				X	X
VIT_07s0130g00390	DNA (cytosine-5)-methyltransferase	Cellular Amino Acids and Derivative Metabolic Process				X
VIT_12s0034g02560	DNA (cytosine-5)-methyltransferase (ATHIM)	Cellular Amino Acids and Derivative Metabolic Process				X	X
VIT_12s0035g00010	DNA (cytosine-5)-methyltransferase (ATHIM)	Cellular Amino Acids and Derivative Metabolic Process				X	X
VIT_07s0130g00380	DNA (cytosine-5)-methyltransferase AthI	Cellular Amino Acids and Derivative Metabolic Process			X	X
VIT_12s0035g01760	DNA (cytosine-5)-methyltransferase AthI	Cellular Amino Acids and Derivative Metabolic Process	X	X			X
VIT_04s0008g05840	DOMON domain containing protein	Cellular Amino Acids and Derivative Metabolic Process				X
VIT_00s0187g00340	fumarylacetoacetase	Cellular Amino Acids and Derivative Metabolic Process				X
VIT_05s0077g02040	fumarylacetoacetate hydrolase	Cellular Amino Acids and Derivative Metabolic Process				X
VIT_18s0001g15390	Gaiacol peroxidase	Cellular Amino Acids and Derivative Metabolic Process	X			X	X
VIT_11s0016g02830	Gamma-glutamyltranspeptidase	Cellular Amino Acids and Derivative Metabolic Process		X		X
VIT_16s0098g00290	GLT1 (NADH-dependent glutamate synthase 1 gene)	Cellular Amino Acids and Derivative Metabolic Process				X
VIT_08s0007g03320	Glucosamine 6-phosphate N-acetyltransferase	Cellular Amino Acids and Derivative Metabolic Process				X
VIT_02s0025g04550	Glucose-methanol-choline (GMC) oxidoreductase	Cellular Amino Acids and Derivative Metabolic Process	X			X	X
VIT_16s0100g00230	Glucose-methanol-choline (GMC) oxidoreductase family protein	Cellular Amino Acids and Derivative Metabolic Process		X		X	X
VIT_01s0011g06610	Glutamate decarboxylase	Cellular Amino Acids and Derivative Metabolic Process		X		X	X
VIT_01s0011g06600	Glutamate decarboxylase	Cellular Amino Acids and Derivative Metabolic Process	X	X		X
VIT_17s0000g00920	Glutamate decarboxylase 1 (GAD 1)	Cellular Amino Acids and Derivative Metabolic Process	X		X	X
VIT_08s0007g07400	Glutamate dehydrogenase 1	Cellular Amino Acids and Derivative Metabolic Process	X	X	X	X	X
VIT_16s0039g02720	Glutamate dehydrogenase 2 (GDH2)	Cellular Amino Acids and Derivative Metabolic Process				X
VIT_12s0059g02020	Glutamate formiminotransferase	Cellular Amino Acids and Derivative Metabolic Process	X			X	X
VIT_10s0042g01000	Glutamine synthetase	Cellular Amino Acids and Derivative Metabolic Process				X	X
VIT_05s0020g02480	Glutamine synthetase	Cellular Amino Acids and Derivative Metabolic Process	X	X	X	X	X
VIT_01s0011g02200	Glutamine synthetase	Cellular Amino Acids and Derivative Metabolic Process	X	X		X
VIT_03s0088g00570	Glutamine synthetase B1 GLB1	Cellular Amino Acids and Derivative Metabolic Process	X	X		X
VIT_17s0000g01910	Glutamine synthetase cytosolic isozyme 1	Cellular Amino Acids and Derivative Metabolic Process				X
VIT_14s0006g00350	Glutamine synthetase cytosolic isozyme 2	Cellular Amino Acids and Derivative Metabolic Process		X
VIT_15s0021g01230	Glutaminyl-tRNA synthetase	Cellular Amino Acids and Derivative Metabolic Process	X		X
VIT_01s0011g03740	Glutaminyl-tRNA synthetase	Cellular Amino Acids and Derivative Metabolic Process	X	X		X	X
VIT_05s0049g02140	Glutamyl-tRNA(Gln) amidotransferase B	Cellular Amino Acids and Derivative Metabolic Process				X
VIT_05s0051g00870	Glutathione reductase	Cellular Amino Acids and Derivative Metabolic Process				X
VIT_07s0141g00390	Glutathione reductase (NADPH)	Cellular Amino Acids and Derivative Metabolic Process				X
VIT_14s0030g00030	Glutathione synthetase, chloroplast precursor	Cellular Amino Acids and Derivative Metabolic Process				X
VIT_12s0028g01330	Glu-tRNA(Gln) amidotransferase subunit A	Cellular Amino Acids and Derivative Metabolic Process	X	X	X	X	X
VIT_04s0008g00570	Glu-tRNA(Gln) amidotransferase subunit C	Cellular Amino Acids and Derivative Metabolic Process				X
VIT_02s0012g01120	Glycine cleavage system H protein, mitochondrial	Cellular Amino Acids and Derivative Metabolic Process	X	X		X	X
VIT_01s0011g01990	Glycine decarboxylase	Cellular Amino Acids and Derivative Metabolic Process	X
VIT_04s0008g01300	Glycine dehydrogenase	Cellular Amino Acids and Derivative Metabolic Process				X
VIT_11s0016g02280	Glycine dehydrogenase 2	Cellular Amino Acids and Derivative Metabolic Process	X	X		X	X
VIT_00s0211g00070	Glycine hydroxymethyltransferase	Cellular Amino Acids and Derivative Metabolic Process				X	X
VIT_07s0005g06570	Glycine hydroxymethyltransferase	Cellular Amino Acids and Derivative Metabolic Process		X		X	X
VIT_04s0008g00770	Glycine hydroxymethyltransferase	Cellular Amino Acids and Derivative Metabolic Process		X		X
VIT_01s0150g00150	Glycyl tRNA synthetase	Cellular Amino Acids and Derivative Metabolic Process	X	X
VIT_14s0068g00910	Histidine biosynthesis bifunctional protein	Cellular Amino Acids and Derivative Metabolic Process		X		X
VIT_18s0166g00300	Histidinol dehydrogenase, chloroplast precursor	Cellular Amino Acids and Derivative Metabolic Process				X
VIT_03s0063g00200	Histidinol-phosphatase	Cellular Amino Acids and Derivative Metabolic Process	X		X		X
VIT_06s0004g02170	Histidinol-phosphate aminotransferase	Cellular Amino Acids and Derivative Metabolic Process				X
VIT_08s0040g01360	Histidyl-tRNA synthetase	Cellular Amino Acids and Derivative Metabolic Process		X
VIT_18s0072g00200	Histone-lysine N-methyltransferase ASHH1	Cellular Amino Acids and Derivative Metabolic Process				X
VIT_18s0072g00210	Histone-lysine N-methyltransferase ASHH1	Cellular Amino Acids and Derivative Metabolic Process				X	X
VIT_18s0072g00220	Histone-lysine N-methyltransferase ASHH1	Cellular Amino Acids and Derivative Metabolic Process	X	X		X	X
VIT_01s0150g00550	Histone-lysine N-methyltransferase ASHR2	Cellular Amino Acids and Derivative Metabolic Process	X			X
VIT_04s0008g06180	Histone-lysine N-methyltransferase ATX1	Cellular Amino Acids and Derivative Metabolic Process		X
VIT_15s0046g00760	Histone-lysine N-methyltransferase ATX5	Cellular Amino Acids and Derivative Metabolic Process				X
VIT_12s0059g02460	Histone-lysine N-methyltransferase ATXR2	Cellular Amino Acids and Derivative Metabolic Process	X
VIT_16s0013g00310	Histone-lysine N-methyltransferase, H3 lysine-9 specific SUVH5	Cellular Amino Acids and Derivative Metabolic Process				X	X
VIT_00s0309g00020	Histone-lysine N-methyltransferase, H3 lysine-9 specific SUVH5	Cellular Amino Acids and Derivative Metabolic Process				X
VIT_00s0287g00010	Histone-lysine N-methyltransferase, H3 lysine-9 specific SUVH5	Cellular Amino Acids and Derivative Metabolic Process	X			X	X
VIT_05s0049g02220	Histone-lysine N-methyltransferase, H3 lysine-9 specific SUVH9	Cellular Amino Acids and Derivative Metabolic Process				X
VIT_01s0011g03500	Homocysteine S-methyltransferase 1	Cellular Amino Acids and Derivative Metabolic Process		X			X
VIT_19s0014g01800	Homogentisate 1,2-dioxygenase	Cellular Amino Acids and Derivative Metabolic Process	X	X	X	X	X
VIT_06s0009g01460	Homoserine dehydrogenase	Cellular Amino Acids and Derivative Metabolic Process		X
VIT_11s0037g00340	Homoserine kinase (HSK)	Cellular Amino Acids and Derivative Metabolic Process			X
VIT_19s0090g00810	Imidazole glycerol phosphate synthase hisHF, chloroplast	Cellular Amino Acids and Derivative Metabolic Process	X	X	X	X	X
VIT_12s0057g01240	Indole-3-glycerol phosphate synthase	Cellular Amino Acids and Derivative Metabolic Process		X
VIT_05s0102g00100	Isoleucyl-tRNA synthetase	Cellular Amino Acids and Derivative Metabolic Process				X
VIT_14s0060g00360	Isopenicillin N epimerase	Cellular Amino Acids and Derivative Metabolic Process		X
VIT_12s0028g00250	Isoprenylcysteine carboxyl methyltransferase	Cellular Amino Acids and Derivative Metabolic Process				X
VIT_06s0004g03140	Isovaleryl-CoA-dehydrogenase (IVD)	Cellular Amino Acids and Derivative Metabolic Process	X			X
VIT_10s0003g01180	Ketol-acid reductoisomerase	Cellular Amino Acids and Derivative Metabolic Process				X	X
VIT_10s0003g01190	Ketol-acid reductoisomerase	Cellular Amino Acids and Derivative Metabolic Process				X	X
VIT_14s0036g00520	L-allo-threonine aldolase	Cellular Amino Acids and Derivative Metabolic Process				X	X
VIT_13s0147g00200	L-aminoadipate-semialdehyde dehydrogenase-phosphopantetheinyltransferase	Cellular Amino Acids and Derivative Metabolic Process				X
VIT_17s0000g04910	L-asparaginase	Cellular Amino Acids and Derivative Metabolic Process		X	X
VIT_18s0001g09910	L-asparaginase	Cellular Amino Acids and Derivative Metabolic Process	X				X
VIT_16s0013g01680	L-asparaginase 3 precursor	Cellular Amino Acids and Derivative Metabolic Process				X
VIT_14s0066g01240	L-aspartate oxidase	Cellular Amino Acids and Derivative Metabolic Process	X	X	X	X	X
VIT_15s0021g01560	Leucine carboxyl methyltransferase family protein	Cellular Amino Acids and Derivative Metabolic Process	X			X
VIT_09s0018g00860	Leucyl tRNA synthetase	Cellular Amino Acids and Derivative Metabolic Process				X
VIT_17s0000g09690	L-isoaspartate-O-methyl transferase	Cellular Amino Acids and Derivative Metabolic Process			X	X
VIT_06s0004g00590	Lysine decarboxylase	Cellular Amino Acids and Derivative Metabolic Process				X	X
VIT_19s0090g01580	Lysine decarboxylase	Cellular Amino Acids and Derivative Metabolic Process				X
VIT_04s0008g01040	Lysine decarboxylase	Cellular Amino Acids and Derivative Metabolic Process		X			X
VIT_06s0004g02680	Lysine decarboxylase	Cellular Amino Acids and Derivative Metabolic Process		X	X	X
VIT_06s0004g00400	Lysyl-tRNA synthetase	Cellular Amino Acids and Derivative Metabolic Process		X		X
VIT_14s0060g02350	Lysyl-tRNA synthetase	Cellular Amino Acids and Derivative Metabolic Process	X			X	X
VIT_16s0100g00250	Mandelonitrile lyase-like protein	Cellular Amino Acids and Derivative Metabolic Process		X		X	X
VIT_16s0100g00240	Mandelonitrile lyase-like protein	Cellular Amino Acids and Derivative Metabolic Process	X	X		X	X
VIT_01s0011g05780	Metallo-beta-lactamase	Cellular Amino Acids and Derivative Metabolic Process				X	X
VIT_10s0003g04070	Metallo-beta-lactamase	Cellular Amino Acids and Derivative Metabolic Process		X		X
VIT_17s0000g01640	Metallo-beta-lactamase EMB2746	Cellular Amino Acids and Derivative Metabolic Process		X		X	X
VIT_14s0060g00910	Metallopeptidase M24	Cellular Amino Acids and Derivative Metabolic Process				X
VIT_06s0004g06870	Metallopeptidase M24	Cellular Amino Acids and Derivative Metabolic Process		X		X	X
VIT_12s0035g02060	Methionine S-methyltransferase	Cellular Amino Acids and Derivative Metabolic Process	X	X		X	X
VIT_12s0035g01920	Methionine S-methyltransferase	Cellular Amino Acids and Derivative Metabolic Process	X	X		X	X
VIT_03s0088g00730	Methionine sulfoxide reductase	Cellular Amino Acids and Derivative Metabolic Process				X	X
VIT_00s0282g00010	Methionine sulfoxide reductase	Cellular Amino Acids and Derivative Metabolic Process				X
VIT_17s0000g09780	Methionine sulfoxide reductase A	Cellular Amino Acids and Derivative Metabolic Process				X
VIT_14s0006g01830	Methionyl-tRNA formyltransferase	Cellular Amino Acids and Derivative Metabolic Process				X
VIT_05s0029g01200	Methionyl-tRNA synthetase	Cellular Amino Acids and Derivative Metabolic Process				X
VIT_14s0030g00580	Methionyl-tRNA synthetase	Cellular Amino Acids and Derivative Metabolic Process				X
VIT_13s0019g00810	Methionyl-tRNA synthetase (AtcpMetRS)	Cellular Amino Acids and Derivative Metabolic Process				X
VIT_03s0063g00290	Methylcrotonoyl-CoA carboxylase beta chain	Cellular Amino Acids and Derivative Metabolic Process		X		X
VIT_15s0024g00070	Methylenetetrahydrofolate reductase 1 (AtMTHFR1)	Cellular Amino Acids and Derivative Metabolic Process			X	X
VIT_03s0132g00210	Methylmalonate semi-aldehyde dehydrogenase	Cellular Amino Acids and Derivative Metabolic Process				X
VIT_03s0097g00380	Monofunctional aspartokinase	Cellular Amino Acids and Derivative Metabolic Process				X	X
VIT_03s0097g00340	Monofunctional aspartokinase	Cellular Amino Acids and Derivative Metabolic Process			X	X	X
VIT_04s0023g02860	MRNA cap guanine-N7 methyltransferase 1	Cellular Amino Acids and Derivative Metabolic Process				X	X
VIT_13s0074g00200	MRNA cap guanine-N7 methyltransferase 1	Cellular Amino Acids and Derivative Metabolic Process				X
VIT_19s0014g04740	MRNA cap guanine-N7 methyltransferase 1	Cellular Amino Acids and Derivative Metabolic Process				X
VIT_13s0074g00190	MRNA cap guanine-N7 methyltransferase 1	Cellular Amino Acids and Derivative Metabolic Process	X			X
VIT_13s0067g01110	N-(5phosphoribosyl)anthranilate isomerase (PRAI)	Cellular Amino Acids and Derivative Metabolic Process				X	X
VIT_02s0033g00530	N2, N2-dimethylguanosine tRNA methyltransferases-like protein	Cellular Amino Acids and Derivative Metabolic Process				X
VIT_13s0067g02690	N2, N2-dimethylguanosine tRNA methyltransferases-like protein	Cellular Amino Acids and Derivative Metabolic Process				X	X
VIT_13s0047g00850	N2, N2-dimethylguanosine tRNA methyltransferases-like protein	Cellular Amino Acids and Derivative Metabolic Process		X		X
VIT_11s0078g00230	N2, N2-dimethylguanosine tRNA methyltransferases-like protein	Cellular Amino Acids and Derivative Metabolic Process		X		X
VIT_19s0027g01250	N2, N2-dimethylguanosine tRNA methyltransferases-like protein	Cellular Amino Acids and Derivative Metabolic Process		X		X	X
VIT_14s0083g01090	N2,N2-dimethylguanosine tRNA methyltransferase	Cellular Amino Acids and Derivative Metabolic Process				X
VIT_02s0025g02400	N6-adenosine-methyltransferase MT-A70	Cellular Amino Acids and Derivative Metabolic Process				X
VIT_03s0063g01110	N-acetyl-gamma-glutamyl-phosphate reductase, chloroplast precursor	Cellular Amino Acids and Derivative Metabolic Process		X
VIT_16s0039g02750	NADH glutamate dehydrogenase	Cellular Amino Acids and Derivative Metabolic Process				X	X
VIT_16s0039g02740	NADH glutamate dehydrogenase [Vitis vinifera]	Cellular Amino Acids and Derivative Metabolic Process				X
VIT_09s0002g02530	NADP-specific glutamate dehydrogenase	Cellular Amino Acids and Derivative Metabolic Process				X
VIT_11s0052g01150	Nicotianamine synthase	Cellular Amino Acids and Derivative Metabolic Process				X	X
VIT_14s0060g01190	Nicotianamine synthase	Cellular Amino Acids and Derivative Metabolic Process		X			X
VIT_13s0156g00310	N-terminal asparagine amidohydrolase	Cellular Amino Acids and Derivative Metabolic Process				X
VIT_10s0003g03870	Ornithine aminotransferase	Cellular Amino Acids and Derivative Metabolic Process				X
VIT_18s0001g12780	Ornithine carbamoyltransferase	Cellular Amino Acids and Derivative Metabolic Process		X
VIT_16s0050g01430	Ornithine cyclodeaminase	Cellular Amino Acids and Derivative Metabolic Process				X
VIT_02s0025g02560	O-succinylhomoserine sulfhydrylase	Cellular Amino Acids and Derivative Metabolic Process			X	X	X
VIT_06s0009g00810	Periplasmic beta-glucosidase precursor	Cellular Amino Acids and Derivative Metabolic Process	X	X		X	X
VIT_08s0032g00470	Periplasmic beta-glucosidase precursor	Cellular Amino Acids and Derivative Metabolic Process	X			X	X
VIT_13s0101g00330	Phenylacetaldehyde reductase	Cellular Amino Acids and Derivative Metabolic Process				X	X
VIT_19s0015g01580	Phenylalanine-tRNA ligase	Cellular Amino Acids and Derivative Metabolic Process			X	X	X
VIT_19s0015g01560	Phenylalanine-tRNA ligase	Cellular Amino Acids and Derivative Metabolic Process	X	X	X	X	X
VIT_19s0015g01670	Phenylalanine-tRNA ligase	Cellular Amino Acids and Derivative Metabolic Process	X	X	X	X	X
VIT_19s0015g01600	Phenylalanine-tRNA ligase	Cellular Amino Acids and Derivative Metabolic Process	X	X	X	X	X
VIT_00s0194g00010	Phenylalanine-tRNA ligase	Cellular Amino Acids and Derivative Metabolic Process	X	X		X	X
VIT_19s0015g01620	Phenylalanine-tRNA ligase	Cellular Amino Acids and Derivative Metabolic Process	X		X	X	X
VIT_19s0015g01650	Phenylalanine-tRNA ligase	Cellular Amino Acids and Derivative Metabolic Process	X		X	X	X
VIT_19s0027g01380	Phenylalanine-tRNA synthetase	Cellular Amino Acids and Derivative Metabolic Process				X
VIT_19s0027g01470	Phenylalanine-tRNA synthetase	Cellular Amino Acids and Derivative Metabolic Process		X		X	X
VIT_19s0027g01200	Phenylalanyl-tRNA synthetase class IIc	Cellular Amino Acids and Derivative Metabolic Process				X
VIT_17s0000g01190	Phosphatidylglycerol specific phospholipase C	Cellular Amino Acids and Derivative Metabolic Process	X	X		X	X
VIT_15s0045g00370	Phosphatidylglycerol specific phospholipase C	Cellular Amino Acids and Derivative Metabolic Process	X			X	X
VIT_07s0095g00200	Phosphatidylserine decarboxylase	Cellular Amino Acids and Derivative Metabolic Process				X
VIT_12s0055g00710	Phosphatidylserine decarboxylase	Cellular Amino Acids and Derivative Metabolic Process		X
VIT_00s0229g00180	Phosphatidylserine decarboxylase	Cellular Amino Acids and Derivative Metabolic Process		X			X
VIT_08s0105g00300	Phospholipase C	Cellular Amino Acids and Derivative Metabolic Process	X	X	X	X
VIT_03s0038g02090	Phospholipase C.	Cellular Amino Acids and Derivative Metabolic Process	X	X	X	X	X
VIT_02s0025g03590	Phospholipid hydroperoxide glutathione peroxidase	Cellular Amino Acids and Derivative Metabolic Process		X	X	X	X
VIT_17s0000g05700	Phosphoribosylanthranilate transferase	Cellular Amino Acids and Derivative Metabolic Process				X
VIT_18s0072g01170	Phosphoribosylanthranilate transferase	Cellular Amino Acids and Derivative Metabolic Process	X	X		X	X
VIT_08s0007g03280	Phosphoribosylformimino-5-aminoimidazole carboxamide ribotide isomerase	Cellular Amino Acids and Derivative Metabolic Process				X
VIT_00s2579g00010	Phosphoserine aminotransferase	Cellular Amino Acids and Derivative Metabolic Process				X
VIT_00s2607g00010	Phosphoserine aminotransferase	Cellular Amino Acids and Derivative Metabolic Process		X		X
VIT_07s0005g03760	Phytochelatin synthase 1 (PCS1)	Cellular Amino Acids and Derivative Metabolic Process		X	X	X
VIT_19s0177g00160	Phytochelatin synthetase	Cellular Amino Acids and Derivative Metabolic Process				X	X
VIT_17s0000g05070	Phytochelatin synthetase	Cellular Amino Acids and Derivative Metabolic Process	X			X	X
VIT_00s0480g00030	Polyphenol oxidase	Cellular Amino Acids and Derivative Metabolic Process	X	X	X
VIT_03s0038g04730	Polyphenol oxidase	Cellular Amino Acids and Derivative Metabolic Process	X			X	X
VIT_00s0480g00060	Polyphenol oxidase [Vitis vinifera]	Cellular Amino Acids and Derivative Metabolic Process			X	X	X
VIT_00s0480g00040	Polyphenol oxidase II, chloroplast precursor	Cellular Amino Acids and Derivative Metabolic Process				X
VIT_00s0480g00070	Polyphenol oxidase II, chloroplast precursor	Cellular Amino Acids and Derivative Metabolic Process	X	X	X	X	X
VIT_10s0116g00560	Polyphenol oxidase II, chloroplast precursor	Cellular Amino Acids and Derivative Metabolic Process	X	X	X	X	X
VIT_00s0480g00080	Polyphenol oxidase II, chloroplast precursor	Cellular Amino Acids and Derivative Metabolic Process	X		X	X	X
VIT_12s0059g00750	Prephenate dehydratase	Cellular Amino Acids and Derivative Metabolic Process		X		X
VIT_09s0002g08070	Prephenate dehydrogenase	Cellular Amino Acids and Derivative Metabolic Process				X
VIT_03s0088g01180	Proline iminopeptidase	Cellular Amino Acids and Derivative Metabolic Process				X
VIT_15s0046g02160	Proline iminopeptidase	Cellular Amino Acids and Derivative Metabolic Process	X	X	X		X
VIT_14s0083g00520	Proline oxidase	Cellular Amino Acids and Derivative Metabolic Process	X		X	X	X
VIT_03s0091g00540	Prolyl 4-hydroxylase	Cellular Amino Acids and Derivative Metabolic Process				X
VIT_14s0066g02170	Prolyl 4-hydroxylase	Cellular Amino Acids and Derivative Metabolic Process	X	X	X	X	X
VIT_18s0001g00950	Prolyl 4-hydroxylase alpha-2 subunit precursor	Cellular Amino Acids and Derivative Metabolic Process	X	X	X	X	X
VIT_05s0020g01540	Protein arginine N-methyltransferase	Cellular Amino Acids and Derivative Metabolic Process				X
VIT_13s0084g00650	Protein arginine N-methyltransferase 3	Cellular Amino Acids and Derivative Metabolic Process	X		X	X	X
VIT_08s0007g05600	Pyrroline-5-carboxylate reductase	Cellular Amino Acids and Derivative Metabolic Process				X
VIT_14s0108g01370	Saccharopine dehydrogenase	Cellular Amino Acids and Derivative Metabolic Process				X
VIT_06s0061g00080	Saccharopine dehydrogenase	Cellular Amino Acids and Derivative Metabolic Process			X	X	X
VIT_10s0003g03220	S-adenosyl-L-methionine:salicylic acid carboxyl methyltransferase	Cellular Amino Acids and Derivative Metabolic Process				X	X
VIT_01s0011g05890	S-adenosyl-L-methionine:salicylic acid carboxyl methyltransferase	Cellular Amino Acids and Derivative Metabolic Process				X	X
VIT_01s0011g05910	S-adenosyl-L-methionine:salicylic acid carboxyl methyltransferase	Cellular Amino Acids and Derivative Metabolic Process				X
VIT_12s0057g01070	S-adenosyl-L-methionine:salicylic acid carboxyl methyltransferase	Cellular Amino Acids and Derivative Metabolic Process				X	X
VIT_04s0023g02270	S-adenosyl-L-methionine:salicylic acid carboxyl methyltransferase	Cellular Amino Acids and Derivative Metabolic Process			X	X	X
VIT_01s0011g05920	S-adenosyl-L-methionine:salicylic acid carboxyl methyltransferase	Cellular Amino Acids and Derivative Metabolic Process		X		X	X
VIT_04s0023g02280	S-adenosyl-L-methionine:salicylic acid carboxyl methyltransferase	Cellular Amino Acids and Derivative Metabolic Process	X	X	X	X	X
VIT_04s0023g02240	S-adenosyl-L-methionine:salicylic acid carboxyl methyltransferase	Cellular Amino Acids and Derivative Metabolic Process	X	X	X	X	X
VIT_04s0023g02290	S-adenosyl-L-methionine:salicylic acid carboxyl methyltransferase	Cellular Amino Acids and Derivative Metabolic Process	X	X	X	X	X
VIT_04s0023g02200	S-adenosyl-L-methionine:salicylic acid carboxyl methyltransferase	Cellular Amino Acids and Derivative Metabolic Process	X	X	X	X	X
VIT_04s0023g02310	S-adenosyl-L-methionine:salicylic acid methyltransferase	Cellular Amino Acids and Derivative Metabolic Process	X		X	X	X
VIT_01s0010g00990	S-adenosylmethionine decarboxylase proenzyme	Cellular Amino Acids and Derivative Metabolic Process				X
VIT_11s0037g00950	S-adenosylmethionine decarboxylase proenzyme	Cellular Amino Acids and Derivative Metabolic Process	X	X		X	X
VIT_08s0007g05000	S-adenosylmethionine synthetase	Cellular Amino Acids and Derivative Metabolic Process				X
VIT_08s0040g01100	S-adenosylmethionine synthetase 1 (SAM1)	Cellular Amino Acids and Derivative Metabolic Process				X	X
VIT_05s0020g00670	S-adenosylmethionine synthetase 1 (SAM1)	Cellular Amino Acids and Derivative Metabolic Process				X
VIT_14s0083g01190	S-adenosylmethionine synthetase 1 (SAM1)	Cellular Amino Acids and Derivative Metabolic Process			X	X	X
VIT_07s0005g02230	S-adenosylmethionine synthetase 1 (SAM1)	Cellular Amino Acids and Derivative Metabolic Process	X		X	X	X
VIT_18s0001g15170	S-adenosylmethionine sythetase 2	Cellular Amino Acids and Derivative Metabolic Process				X	X
VIT_18s0001g15160	S-adenosylmethionine sythetase 2	Cellular Amino Acids and Derivative Metabolic Process				X	X
VIT_04s0069g00860	Sarcosine oxidase	Cellular Amino Acids and Derivative Metabolic Process	X	X		X	X
VIT_00s0194g00120	Serine acetyltransferase	Cellular Amino Acids and Derivative Metabolic Process				X	X
VIT_19s0015g00130	Serine acetyltransferase 3	Cellular Amino Acids and Derivative Metabolic Process	X
VIT_10s0042g01050	Serine carboxypeptidase II	Cellular Amino Acids and Derivative Metabolic Process	X		X	X	X
VIT_01s0011g02030	Serine carboxypeptidase S10	Cellular Amino Acids and Derivative Metabolic Process	X	X	X	X	X
VIT_13s0019g04030	Serine carboxypeptidase SCPL27	Cellular Amino Acids and Derivative Metabolic Process	X	X	X	X	X
VIT_16s0013g01410	Serine esterase	Cellular Amino Acids and Derivative Metabolic Process				X
VIT_04s0008g05410	Serine hydrolase [Vitis vinifera]	Cellular Amino Acids and Derivative Metabolic Process				X
VIT_04s0008g05360	Serine hydrolase [Vitis vinifera]	Cellular Amino Acids and Derivative Metabolic Process			X
VIT_00s0211g00160	Serine hydroxymethyltransferase 1	Cellular Amino Acids and Derivative Metabolic Process				X
VIT_00s0211g00090	Serine hydroxymethyltransferase 2	Cellular Amino Acids and Derivative Metabolic Process				X
VIT_06s0009g03740	Serine-glyoxylate aminotransferase	Cellular Amino Acids and Derivative Metabolic Process	X
VIT_14s0128g00370	Seryl-tRNA synthetase	Cellular Amino Acids and Derivative Metabolic Process				X
VIT_08s0056g00010	Seryl-tRNA synthetase	Cellular Amino Acids and Derivative Metabolic Process	X	X		X
VIT_00s0429g00030	SET domain-containing protein (TXR7)	Cellular Amino Acids and Derivative Metabolic Process	X			X	X
VIT_05s0020g02030	Shikimate dehydrogenase	Cellular Amino Acids and Derivative Metabolic Process		X
VIT_07s0031g01600	Shikimate kinase	Cellular Amino Acids and Derivative Metabolic Process			X
VIT_02s0012g01800	Shikimate kinase	Cellular Amino Acids and Derivative Metabolic Process		X		X
VIT_01s0026g00240	Spermidine synthase	Cellular Amino Acids and Derivative Metabolic Process				X
VIT_05s0020g03200	Spermine synthase	Cellular Amino Acids and Derivative Metabolic Process				X	X
VIT_16s0050g02670	Spermine synthase	Cellular Amino Acids and Derivative Metabolic Process				X
VIT_05s0029g00730	Spermine/spermidine synthase	Cellular Amino Acids and Derivative Metabolic Process		X
VIT_08s0040g00360	SUVH3 (SU(VAR)3-9 homolog 3)	Cellular Amino Acids and Derivative Metabolic Process				X
VIT_01s0150g00070	SUVH4 (SU(VAR)3-9 homolog 4)	Cellular Amino Acids and Derivative Metabolic Process				X	X
VIT_14s0068g01070	SUVH4 (SU(VAR)3-9 homolog 4)	Cellular Amino Acids and Derivative Metabolic Process		X		X
VIT_14s0068g01090	SUVH4 (SU(VAR)3-9 homolog 4)	Cellular Amino Acids and Derivative Metabolic Process	X	X	X	X
VIT_09s0002g03460	Taurine dioxygenase	Cellular Amino Acids and Derivative Metabolic Process				X
VIT_09s0002g03450	Taurine dioxygenase	Cellular Amino Acids and Derivative Metabolic Process				X
VIT_08s0007g04310	Threonine dehydratase/deaminase	Cellular Amino Acids and Derivative Metabolic Process				X
VIT_11s0016g01720	Threonine synthase	Cellular Amino Acids and Derivative Metabolic Process				X
VIT_04s0008g05990	Threonine synthase, chloroplast precursor (TS)	Cellular Amino Acids and Derivative Metabolic Process				X
VIT_00s0429g00020	Threonine synthase, chloroplast precursor (TS)	Cellular Amino Acids and Derivative Metabolic Process		X		X	X
VIT_19s0015g00470	Threonyl-tRNA synthetase	Cellular Amino Acids and Derivative Metabolic Process				X
VIT_00s0956g00010	TRNA (guanine-N(1)-)-methyltransferase	Cellular Amino Acids and Derivative Metabolic Process				X
VIT_08s0040g01440	TRNA (guanine-N(7)-)-methyltransferase	Cellular Amino Acids and Derivative Metabolic Process		X			X
VIT_00s0265g00020	TRNA synthetase class I (C)	Cellular Amino Acids and Derivative Metabolic Process				X
VIT_06s0004g05380	Tropinone reductase	Cellular Amino Acids and Derivative Metabolic Process				X	X
VIT_08s0007g00920	Tropinone reductase	Cellular Amino Acids and Derivative Metabolic Process				X	X
VIT_06s0004g05450	Tropinone reductase	Cellular Amino Acids and Derivative Metabolic Process				X	X
VIT_06s0004g05440	Tropinone reductase	Cellular Amino Acids and Derivative Metabolic Process				X	X
VIT_06s0004g05400	Tropinone reductase	Cellular Amino Acids and Derivative Metabolic Process				X
VIT_06s0004g05320	Tropinone reductase	Cellular Amino Acids and Derivative Metabolic Process				X
VIT_06s0004g05350	Tropinone reductase	Cellular Amino Acids and Derivative Metabolic Process				X
VIT_06s0004g05340	Tropinone reductase	Cellular Amino Acids and Derivative Metabolic Process		X	X
VIT_08s0007g00890	Tropinone reductase	Cellular Amino Acids and Derivative Metabolic Process		X			X
VIT_13s0019g02140	Tropinone reductase	Cellular Amino Acids and Derivative Metabolic Process	X	X			X
VIT_06s0004g05330	Tropinone reductase	Cellular Amino Acids and Derivative Metabolic Process	X				X
VIT_06s0004g05280	Tropinone reductase	Cellular Amino Acids and Derivative Metabolic Process	X	X	X	X	X
VIT_13s0019g02180	Tropinone reductase	Cellular Amino Acids and Derivative Metabolic Process	X	X	X	X	X
VIT_06s0004g05360	Tropinone reductase	Cellular Amino Acids and Derivative Metabolic Process	X	X		X	X
VIT_06s0004g05370	Tropinone reductase	Cellular Amino Acids and Derivative Metabolic Process	X		X	X	X
VIT_13s0019g02130	Tropinone reductase	Cellular Amino Acids and Derivative Metabolic Process	X		X	X	X
VIT_06s0004g05310	Tropinone reductase	Cellular Amino Acids and Derivative Metabolic Process	X			X
VIT_07s0141g00210	Tryptophan synthase, alpha subunit	Cellular Amino Acids and Derivative Metabolic Process				X
VIT_04s0008g00200	Tryptophan-tRNA ligase	Cellular Amino Acids and Derivative Metabolic Process		X	X
VIT_12s0028g03210	Tyrosine aminotransferase	Cellular Amino Acids and Derivative Metabolic Process	X	X	X	X	X
VIT_19s0014g02190	Tyrosine aminotransferase	Cellular Amino Acids and Derivative Metabolic Process	X			X	X
VIT_07s0005g04480	Tyrosine decarboxylase	Cellular Amino Acids and Derivative Metabolic Process				X	X
VIT_02s0025g03470	Tyrosyl-tRNA synthetase	Cellular Amino Acids and Derivative Metabolic Process				X
VIT_01s0010g02760	Urease	Cellular Amino Acids and Derivative Metabolic Process				X
VIT_02s0033g00360	Urease	Cellular Amino Acids and Derivative Metabolic Process		X		X
VIT_14s0006g00850	Valine--tRNA ligase	Cellular Amino Acids and Derivative Metabolic Process				X
VIT_13s0047g01050	Valine--tRNA ligase	Cellular Amino Acids and Derivative Metabolic Process	X			X
VIT_16s0100g00370	Valyl-tRNA synthetase	Cellular Amino Acids and Derivative Metabolic Process				X
VIT_13s0064g01750	Vicianin hydrolase	Cellular Amino Acids and Derivative Metabolic Process				X	X
VIT_02s0154g00370	YbaK/prolyl-tRNA synthetase associated region	Cellular Amino Acids and Derivative Metabolic Process				X
VIT_18s0001g05720	14-3-3 protein GF14 epsilon (GRF10)	Cellular Homeostasis				X
VIT_19s0014g01420	14-3-3 protein GF14 iota (GRF12)	Cellular Homeostasis				X
VIT_01s0011g00620	14-3-3 protein GF14 iota (GRF12)	Cellular Homeostasis		X
VIT_10s0003g01240	14-3-3 protein GF14 iota (GRF12)	Cellular Homeostasis	X	X		X
VIT_14s0006g03230	14-3-3 protein GF14 nu (GRF7)	Cellular Homeostasis				X
VIT_18s0001g06330	14-3-3 protein GF14 omega (GRF2)	Cellular Homeostasis			X
VIT_07s0191g00090	14-3-3 protein GF14 omega (GRF2)	Cellular Homeostasis		X
VIT_11s0052g01770	20S proteasome subunit alpha 2	Cellular Homeostasis		X		X
VIT_00s0983g00010	Abhydrolase domain-containing protein	Cellular Homeostasis	X	X	X	X	X
VIT_18s0001g13610	Abhydrolase domain-containing protein 5	Cellular Homeostasis		X
VIT_15s0107g00060	Acylamino-acid-releasing enzyme	Cellular Homeostasis		X
VIT_15s0107g00040	Acylamino-acid-releasing enzyme	Cellular Homeostasis	X
VIT_18s0001g11150	Acyl-peptide hydrolase	Cellular Homeostasis				X
VIT_06s0004g04460	ALB3 (ALBINO 3)	Cellular Homeostasis	X
VIT_01s0137g00220	ALB4 (ALBINA 4)	Cellular Homeostasis				X
VIT_00s0188g00050	Aminopeptidase	Cellular Homeostasis				X	X
VIT_14s0128g00750	Aminopeptidase	Cellular Homeostasis				X
VIT_15s0045g00670	Aminopeptidase	Cellular Homeostasis				X
VIT_19s0015g02220	Aminopeptidase	Cellular Homeostasis				X
VIT_04s0023g01300	Aminopeptidase P	Cellular Homeostasis				X
VIT_00s0181g00210	Anaphase promoting complex subunit 4	Cellular Homeostasis				X	X
VIT_18s0075g00060	Anaphase-promoting complex component APC1	Cellular Homeostasis				X	X
VIT_18s0075g00080	Anaphase-promoting complex component APC1	Cellular Homeostasis				X	X
VIT_13s0067g01210	Anaphase-promoting complex component APC1	Cellular Homeostasis				X	X
VIT_01s0026g02730	Anaphase-promoting complex component APC2	Cellular Homeostasis		X
VIT_11s0016g03260	Anaphase-promoting complex component APC3	Cellular Homeostasis				X
VIT_19s0014g01170	Anaphase-promoting complex component APC6	Cellular Homeostasis	X	X	X	X	X
VIT_05s0020g01730	Anaphase-promoting complex component APC7	Cellular Homeostasis				X
VIT_07s0031g02330	Anaphase-promoting complex component APC8	Cellular Homeostasis				X
VIT_04s0023g01940	Anaphase-promoting complex, subunit 10 / APC10	Cellular Homeostasis				X
VIT_07s0130g00490	Anaphase-promoting complex/cyclosome 8	Cellular Homeostasis		X
VIT_05s0020g02320	Apoptosis inhibitor	Cellular Homeostasis	X	X		X
VIT_19s0014g01790	Apoptosis inhibitory 5 (API5)	Cellular Homeostasis		X		X
VIT_14s0060g00350	Aspartic protease	Cellular Homeostasis				X	X
VIT_18s0001g02420	Aspartic proteinase Asp1 precursor	Cellular Homeostasis			X	X	X
VIT_07s0031g02620	Aspartic proteinase Asp1 precursor	Cellular Homeostasis	X
VIT_00s0429g00040	Aspartic proteinase nepenthesin-1 precursor	Cellular Homeostasis				X
VIT_00s1206g00010	Aspartic proteinase nepenthesin-1 precursor	Cellular Homeostasis				X
VIT_10s0071g00770	Aspartic proteinase nepenthesin-1 precursor	Cellular Homeostasis				X	X
VIT_18s0001g07340	Aspartic proteinase nepenthesin-1 precursor	Cellular Homeostasis		X			X
VIT_00s2536g00010	Aspartic proteinase nepenthesin-1 precursor	Cellular Homeostasis	X				X
VIT_04s0008g07110	Aspartic proteinase nepenthesin-2 precursor	Cellular Homeostasis				X	X
VIT_06s0061g01030	Aspartic proteinase nepenthesin-2 precursor	Cellular Homeostasis		X		X	X
VIT_13s0019g01980	Aspartic proteinase nepenthesin-2 precursor	Cellular Homeostasis	X	X	X	X	X
VIT_02s0012g02640	Aspartic-type endopeptidase	Cellular Homeostasis				X	X
VIT_17s0000g01740	Aspartyl aminopeptidase	Cellular Homeostasis				X
VIT_02s0154g00520	Aspartyl protease	Cellular Homeostasis				X	X
VIT_15s0046g00360	Aspartyl protease	Cellular Homeostasis				X	X
VIT_16s0039g02600	Aspartyl protease	Cellular Homeostasis				X	X
VIT_10s0116g01210	Aspartyl protease	Cellular Homeostasis				X
VIT_04s0008g07250	Aspartyl protease	Cellular Homeostasis			X		X
VIT_06s0080g01160	Aspartyl protease	Cellular Homeostasis		X			X
VIT_01s0011g03210	Aspartyl protease	Cellular Homeostasis	X				X
VIT_19s0085g01110	Aspartyl protease	Cellular Homeostasis		X		X	X
VIT_09s0018g01670	Aspartyl protease	Cellular Homeostasis	X	X	X		X
VIT_18s0001g04790	Aspartyl protease	Cellular Homeostasis	X	X	X	X	X
VIT_07s0031g01170	Aspartyl protease	Cellular Homeostasis	X	X	X	X	X
VIT_00s0510g00050	Aspartyl protease	Cellular Homeostasis	X	X	X	X	X
VIT_08s0007g02470	Aspartyl protease	Cellular Homeostasis	X	X		X	X
VIT_19s0090g01350	Aspartyl protease	Cellular Homeostasis	X	X		X
VIT_17s0000g03990	Aspartyl protease	Cellular Homeostasis	X		X	X	X
VIT_00s0434g00090	Aspartyl protease	Cellular Homeostasis	X			X
VIT_04s0023g00730	Aspartyl protease family	Cellular Homeostasis		X	X
VIT_08s0007g01730	Ataxin-3	Cellular Homeostasis			X
VIT_16s0022g01960	ATP-dependent Clp protease ATP-binding subunit ClpX1 (CLPX)	Cellular Homeostasis				X
VIT_18s0089g01240	ATP-dependent Clp protease ATP-binding subunit ClpX1 (CLPX)	Cellular Homeostasis		X
VIT_12s0035g01860	ATP-dependent Clp protease ATP-binding subunit ClpX1 (CLPX)	Cellular Homeostasis	X	X
VIT_00s2879g00020	ATP-dependent Clp protease proteolytic subunit	Cellular Homeostasis		X			X
VIT_03s0063g02300	ATP-dependent Clp protease proteolytic subunit (ClpP)	Cellular Homeostasis				X
VIT_13s0106g00120	ATP-dependent Clp protease proteolytic subunit (ClpP)	Cellular Homeostasis				X
VIT_07s0005g01530	ATP-dependent Clp protease proteolytic subunit (ClpP1)	Cellular Homeostasis				X
VIT_14s0006g01880	ATP-dependent Clp protease proteolytic subunit (ClpP3)	Cellular Homeostasis				X
VIT_03s0091g00700	ATP-dependent Clp protease proteolytic subunit (ClpR1) (nClpP5)	Cellular Homeostasis				X
VIT_04s0008g00190	ATP-dependent protease La (LON) domain-containing	Cellular Homeostasis				X
VIT_18s0001g13260	ATP-dependent protease La (LON) domain-containing protein	Cellular Homeostasis				X
VIT_18s0041g00330	ATP-dependent protease La (LON) domain-containing protein	Cellular Homeostasis		X			X
VIT_03s0091g00300	B-cell receptor-associated protein 31	Cellular Homeostasis				X	X
VIT_00s0184g00050	B-cell receptor-associated protein 31	Cellular Homeostasis	X	X		X
VIT_08s0058g00130	BCL2 binding anthogene	Cellular Homeostasis				X
VIT_10s0003g04270	BCL2 binding anthogene	Cellular Homeostasis		X	X
VIT_16s0100g00470	BCL2 binding anthogene	Cellular Homeostasis	X	X	X	X	X
VIT_04s0044g02000	BCL-2-associated athanogene 4	Cellular Homeostasis				X
VIT_01s0146g00150	BCL-2-associated athanogene 5	Cellular Homeostasis	X	X	X	X	X
VIT_16s0022g00640	BCL-2-associated athanogene 7 ATBAG7	Cellular Homeostasis	X	X		X	X
VIT_19s0140g00160	BCL-2-associated athanogene 7 ATBAG7	Cellular Homeostasis	X		X	X	X
VIT_19s0140g00180	BCL-2-associated athanogene 7 ATBAG7	Cellular Homeostasis	X			X	X
VIT_02s0025g00640	BTI2 (VIRB2- interacting protein 2)	Cellular Homeostasis				X
VIT_13s0067g02960	BTI2 (VIRB2- interacting protein 2)	Cellular Homeostasis				X	X
VIT_11s0016g00490	CAAX amino terminal protease	Cellular Homeostasis				X	X
VIT_01s0010g02170	CAAX amino terminal protease	Cellular Homeostasis			X	X
VIT_12s0028g03910	CAAX amino terminal protease	Cellular Homeostasis		X			X
VIT_16s0050g01870	CAAX amino terminal protease	Cellular Homeostasis	X		X	X
VIT_18s0164g00060	Calcium-dependent cysteine-type endopeptidase DEK1	Cellular Homeostasis				X
VIT_06s0004g00420	Calpain-type cysteine protease	Cellular Homeostasis		X		X
VIT_07s0005g02050	Carboxylic ester hydrolase	Cellular Homeostasis		X			X
VIT_08s0007g02260	Carboxylic ester hydrolase	Cellular Homeostasis		X		X	X
VIT_13s0067g00730	Carboxylic ester hydrolase	Cellular Homeostasis		X		X	X
VIT_13s0320g00060	Carboxyl-terminal peptidase	Cellular Homeostasis	X	X	X	X	X
VIT_08s0007g08050	Carboxyl-terminal processing protease	Cellular Homeostasis				X
VIT_17s0000g08870	Carboxyl-terminal proteinase	Cellular Homeostasis				X
VIT_00s0394g00010	Carboxyl-terminal proteinase	Cellular Homeostasis		X
VIT_01s0127g00010	Carboxyl-terminal proteinase	Cellular Homeostasis		X		X
VIT_18s0157g00050	Carboxypeptidase D	Cellular Homeostasis				X
VIT_08s0040g00490	Caspase	Cellular Homeostasis		X		X	X
VIT_11s0016g01070	Cathepsin H	Cellular Homeostasis				X
VIT_05s0102g00550	Cell division cycle 20, cofactor of APC complex	Cellular Homeostasis				X	X
VIT_16s0039g01030	Cell division cycle 20, cofactor of APC complex	Cellular Homeostasis				X
VIT_02s0025g04680	Cell division cycle 20-like protein 1	Cellular Homeostasis				X
VIT_13s0019g01840	Cell division cycle 20-like protein 1	Cellular Homeostasis	X	X			X
VIT_14s0066g01920	Cellular repressor of E1A-stimulated genes (CREG)	Cellular Homeostasis				X	X
VIT_13s0156g00110	Chaperone BCS1 mitochondrial	Cellular Homeostasis				X
VIT_03s0038g04510	Chaperone BCS1 mitochondrial	Cellular Homeostasis		X		X
VIT_14s0066g02040	Chaperone BCS1 mitochondrial	Cellular Homeostasis		X	X	X	X
VIT_08s0040g00880	Chaperone binding	Cellular Homeostasis				X
VIT_17s0000g08170	Chaperonin	Cellular Homeostasis				X
VIT_08s0007g07460	Chaperonin	Cellular Homeostasis		X		X
VIT_11s0016g00650	Chaperonin 21, Chloroplast	Cellular Homeostasis	X	X		X
VIT_19s0093g00070	Clp protease proteolytic subunit 5	Cellular Homeostasis				X	X
VIT_19s0093g00100	Clp protease proteolytic subunit 5	Cellular Homeostasis		X		X	X
VIT_09s0002g00740	COP1-interacting protein	Cellular Homeostasis	X	X		X
VIT_13s0067g00080	COP1-interacting protein 7	Cellular Homeostasis				X	X
VIT_00s1306g00010	COP1-interacting protein 7	Cellular Homeostasis				X
VIT_19s0014g03200	COP1-interacting protein 7	Cellular Homeostasis				X
VIT_02s0025g01170	COP1-interactive protein 1 / CIP1	Cellular Homeostasis		X		X
VIT_15s0048g01980	COP9 signalosome complex subunit 1	Cellular Homeostasis				X
VIT_00s0208g00020	COP9 signalosome complex subunit 4	Cellular Homeostasis				X	X
VIT_15s0021g01580	COP9 signalosome complex subunit 7	Cellular Homeostasis			X	X
VIT_02s0025g03010	Copper chaperone (CCH)	Cellular Homeostasis				X
VIT_18s0001g09190	CUE domain containing protein	Cellular Homeostasis				X	X
VIT_04s0069g00110	Cullin 3	Cellular Homeostasis		X
VIT_14s0108g00490	Cullin 3a	Cellular Homeostasis				X
VIT_01s0026g02230	Cullin 3a	Cellular Homeostasis				X
VIT_04s0069g00120	Cullin 3a	Cellular Homeostasis		X		X	X
VIT_07s0104g01590	Cullin-1	Cellular Homeostasis	X			X	X
VIT_00s0187g00040	Cystatin	Cellular Homeostasis				X	X
VIT_00s0187g00120	Cystatin	Cellular Homeostasis				X	X
VIT_06s0004g02480	Cysteine peptidase	Cellular Homeostasis		X	X	X	X
VIT_08s0040g00770	Cysteine protease inhibitor	Cellular Homeostasis				X
VIT_06s0009g02230	Cysteine protease inhibitor	Cellular Homeostasis	X			X
VIT_17s0000g09770	Cysteine proteinase	Cellular Homeostasis				X	X
VIT_01s0137g00330	Cysteine proteinase	Cellular Homeostasis		X			X
VIT_00s0194g00350	D1 protease	Cellular Homeostasis		X		X	X
VIT_10s0092g00180	DEGP7 (DEGP protease 7)	Cellular Homeostasis				X	X
VIT_18s0001g10540	Dem protein	Cellular Homeostasis				X
VIT_08s0032g01170	Deoxyribonuclease tatD	Cellular Homeostasis		X
VIT_15s0048g02140	DET1 (de-etiolated 1)	Cellular Homeostasis				X
VIT_16s0098g01880	Dipeptidyl peptidase 8	Cellular Homeostasis				X
VIT_03s0038g01760	Disease resistance protein (CC-NBS class)	Cellular Homeostasis		X		X
VIT_19s0015g01400	DNA damage-inducible protein 1	Cellular Homeostasis				X
VIT_00s0642g00010	E3 ubiquitin-protein ligase CHIP	Cellular Homeostasis				X
VIT_00s0757g00010	E3 ubiquitin-protein ligase CHIP	Cellular Homeostasis				X
VIT_09s0096g00990	E3 ubiquitin-protein ligase HUWE1	Cellular Homeostasis				X
VIT_03s0017g00760	E3 ubiquitin-protein ligase HUWE1	Cellular Homeostasis		X
VIT_19s0015g00660	E3 ubiquitin-protein ligase HUWE1	Cellular Homeostasis		X			X
VIT_03s0063g00080	E3 ubiquitin-protein ligase MARCH6	Cellular Homeostasis	X			X
VIT_00s0726g00010	E3 ubiquitin-protein ligase SIAH1	Cellular Homeostasis		X		X	X
VIT_16s0039g02200	E3 ubiquitin-protein ligase synoviolin	Cellular Homeostasis				X
VIT_08s0040g03270	E3 ubiquitin-protein ligase TRIP12	Cellular Homeostasis		X		X
VIT_15s0045g00290	ECT2	Cellular Homeostasis				X	X
VIT_05s0020g04650	ER degradation enhancer, mannosidase alpha-like 1	Cellular Homeostasis			X	X
VIT_18s0001g15010	F-box and leucine-rich repeat protein 1	Cellular Homeostasis				X
VIT_01s0011g05490	F-box domain containing protein	Cellular Homeostasis				X
VIT_00s0181g00080	F-box domain containing protein	Cellular Homeostasis				X
VIT_05s0124g00230	F-box domain containing protein	Cellular Homeostasis		X	X		X
VIT_00s0181g00150	F-box domain containing protein	Cellular Homeostasis		X		X
VIT_14s0171g00480	F-box domain containing protein	Cellular Homeostasis		X		X	X
VIT_06s0080g00370	F-box domain containing protein	Cellular Homeostasis		X	X	X
VIT_09s0054g00610	F-box domain containing protein	Cellular Homeostasis	X	X		X	X
VIT_08s0007g03210	F-box family	Cellular Homeostasis				X
VIT_06s0009g03680	F-box family protein	Cellular Homeostasis				X	X
VIT_00s2507g00010	F-box family protein	Cellular Homeostasis				X	X
VIT_15s0046g01540	F-box family protein	Cellular Homeostasis				X
VIT_15s0048g01920	F-box family protein	Cellular Homeostasis				X
VIT_00s0338g00010	F-box family protein	Cellular Homeostasis				X
VIT_02s0087g00090	F-box family protein	Cellular Homeostasis				X	X
VIT_16s0100g00510	F-box family protein	Cellular Homeostasis				X
VIT_07s0129g01000	F-box family protein	Cellular Homeostasis				X	X
VIT_08s0040g01290	F-box family protein	Cellular Homeostasis				X	X
VIT_00s2668g00010	F-box family protein	Cellular Homeostasis				X	X
VIT_09s0002g05210	F-box family protein	Cellular Homeostasis			X	X	X
VIT_06s0009g02700	F-box family protein	Cellular Homeostasis			X	X
VIT_18s0001g00600	F-box family protein	Cellular Homeostasis		X
VIT_06s0009g03670	F-box family protein	Cellular Homeostasis		X			X
VIT_00s0181g00160	F-box family protein	Cellular Homeostasis		X	X	X	X
VIT_11s0103g00210	F-box family protein	Cellular Homeostasis	X	X	X	X	X
VIT_00s0391g00040	F-box family protein	Cellular Homeostasis	X	X	X	X	X
VIT_12s0059g02140	F-box family protein	Cellular Homeostasis	X			X
VIT_06s0009g01760	F-box protein / WD-40 repeat	Cellular Homeostasis				X
VIT_03s0088g00330	F-box protein 7	Cellular Homeostasis		X		X
VIT_18s0001g09700	F-box protein GID2	Cellular Homeostasis	X
VIT_11s0016g01180	F-box/LRR-repeat protein 20	Cellular Homeostasis				X
VIT_01s0011g00930	FK506-binding protein genes family (VvFKBP13)	Cellular Homeostasis		X		X	X
VIT_08s0007g04340	FK506-binding protein genes family (VvFKBP16-4)	Cellular Homeostasis	X	X		X	X
VIT_01s0011g01650	FK506-binding protein genes family (VvFKBP17-1)	Cellular Homeostasis				X	X
VIT_17s0000g02530	FK506-binding protein genes family (VvFKBP17-2)	Cellular Homeostasis	X	X		X	X
VIT_13s0064g00580	FK506-binding protein genes family (VvFKBP42)	Cellular Homeostasis	X	X
VIT_16s0022g01760	FK506-binding protein genes family (VvFKBP43-1)	Cellular Homeostasis				X
VIT_19s0093g00480	FK506-binding protein genes family (VvFKBP43-2)	Cellular Homeostasis			X	X	X
VIT_00s0958g00020	FK506-binding protein genes family (VvFKBPb)	Cellular Homeostasis		X		X
VIT_19s0090g01210	FK506-binding protein genes family (VvTIG)	Cellular Homeostasis		X
VIT_14s0108g00590	FtsH protease	Cellular Homeostasis		X			X
VIT_19s0085g00490	FtsH protease 12	Cellular Homeostasis		X		X
VIT_08s0007g00560	ftsh3 (FtsH protease 3)	Cellular Homeostasis				X	X
VIT_08s0007g00550	ftsh3 (FtsH protease 3)	Cellular Homeostasis	X		X	X	X
VIT_12s0028g03010	Glutaredoxin	Cellular Homeostasis				X
VIT_08s0007g05530	Glutaredoxin	Cellular Homeostasis		X
VIT_18s0001g14730	Glutaredoxin	Cellular Homeostasis	X			X
VIT_14s0068g01570	Glutaredoxin-like	Cellular Homeostasis		X	X	X	X
VIT_14s0006g02520	HEAT repeat-containing protein	Cellular Homeostasis				X
VIT_01s0011g05710	HEAT repeat-containing protein	Cellular Homeostasis				X
VIT_16s0013g00350	Heat shock protein binding	Cellular Homeostasis	X			X
VIT_16s0050g01240	Heavy-metal-associated domain-containing protein	Cellular Homeostasis				X
VIT_08s0040g02700	Heavy-metal-associated domain-containing protein	Cellular Homeostasis	X	X	X	X	X
VIT_06s0061g00440	Heavy-metal-associated domain-containing protein	Cellular Homeostasis	X	X	X	X	X
VIT_08s0040g01370	Heavy-metal-associated domain-containing protein	Cellular Homeostasis	X	X	X	X	X
VIT_04s0023g03830	HECT ubiquitin-protein ligase 3 (KAKTUS protein)	Cellular Homeostasis				X
VIT_03s0038g02340	HECT ubiquitin-protein ligase 3 (KAKTUS protein)	Cellular Homeostasis				X
VIT_19s0027g00740	Inhibitor of apoptosis	Cellular Homeostasis		X		X	X
VIT_04s0023g03580	JR700	Cellular Homeostasis				X
VIT_09s0002g05010	Kelch repeat-containing F-box family protein	Cellular Homeostasis			X	X	X
VIT_09s0002g04930	Kelch repeat-containing F-box family protein	Cellular Homeostasis	X		X	X	X
VIT_14s0068g02150	Kelch repeat-containing F-box family protein	Cellular Homeostasis	X			X	X
VIT_18s0122g01030	Kelch repeat-containing F-box protein	Cellular Homeostasis				X
VIT_16s0039g01470	Kelch repeat-containing F-box protein	Cellular Homeostasis		X
VIT_05s0094g01590	Kelch repeat-containing F-box protein	Cellular Homeostasis	X	X	X	X	X
VIT_08s0058g00620	Kelch repeat-containing protein	Cellular Homeostasis				X	X
VIT_14s0171g00320	Kelch repeat-containing protein	Cellular Homeostasis	X	X	X	X	X
VIT_12s0034g00750	MEKK1	Cellular Homeostasis				X	X
VIT_12s0142g00700	MEKK1	Cellular Homeostasis				X	X
VIT_12s0034g00620	MEKK1	Cellular Homeostasis				X
VIT_12s0034g00630	MEKK1	Cellular Homeostasis				X	X
VIT_12s0034g00240	Mekk1	Cellular Homeostasis				X
VIT_03s0091g01170	Meprin and TRAF homology domain-containing protein	Cellular Homeostasis		X		X	X
VIT_16s0022g01280	Metalloendopeptidase	Cellular Homeostasis				X	X
VIT_16s0022g02120	Metalloendopeptidase OMA1	Cellular Homeostasis				X
VIT_01s0026g00900	Metalloendoproteinase 1 precursor	Cellular Homeostasis		X			X
VIT_07s0031g00820	Methionine aminopeptidase 1B, chloroplast precursor	Cellular Homeostasis	X			X
VIT_15s0048g02150	Methionine aminopeptidase 2B	Cellular Homeostasis				X
VIT_18s0001g10230	N-hydroxycinnamoyl/benzoyltransferase 3	Cellular Homeostasis	X				X
VIT_02s0109g00390	N-hydroxycinnamoyl/benzoyltransferase 5	Cellular Homeostasis	X				X
VIT_18s0001g10200	N-hydroxycinnamoyl/benzoyltransferase 6	Cellular Homeostasis	X				X
VIT_10s0003g00150	NSL1 (necrotic spotted lesions 1)	Cellular Homeostasis				X
VIT_13s0074g00470	OTU cysteine protease	Cellular Homeostasis	X	X	X	X	X
VIT_13s0019g04620	OTU cysteine protease	Cellular Homeostasis	X			X	X
VIT_02s0033g00730	Papain cysteine proteinase isoform I	Cellular Homeostasis				X	X
VIT_19s0027g00520	Peptidase, trypsin serine and cysteine proteases	Cellular Homeostasis				X
VIT_03s0017g01560	Peptidyl-prolyl cis-trans isomerase	Cellular Homeostasis		X
VIT_14s0081g00700	Peptidyl-prolyl cis-trans isomerase A (cyclophilin A)	Cellular Homeostasis				X
VIT_17s0000g04270	Peptidyl-prolyl cis-trans isomerase B	Cellular Homeostasis		X		X	X
VIT_03s0038g01930	Peptidyl-prolyl cis-trans isomerase ROC5 (rotamase CYP 5)	Cellular Homeostasis		X		X	X
VIT_03s0017g01520	Peptidyl-prolyl cis-trans isomerase ROC7 (rotamase CYP 7)	Cellular Homeostasis		X		X	X
VIT_15s0021g01210	Peptidyl-prolyl cis-trans isomerase, cyclophilin type	Cellular Homeostasis				X
VIT_14s0066g01410	Peptidylprolyl isomerase	Cellular Homeostasis		X			X
VIT_11s0016g03630	Peroxiredoxin-5	Cellular Homeostasis				X
VIT_10s0523g00030	Photoregulatory zinc-finger protein COP1	Cellular Homeostasis				X
VIT_12s0059g01420	Photoregulatory zinc-finger protein COP1	Cellular Homeostasis		X		X
VIT_19s0177g00040	Polyubiquitin (UBQ14)	Cellular Homeostasis				X
VIT_19s0177g00070	Polyubiquitin (UBQ14)	Cellular Homeostasis		X		X
VIT_14s0036g00990	Polyubiquitin (UBQ4)	Cellular Homeostasis				X	X
VIT_05s0020g03510	P-P-bond-hydrolysis-driven protein transmembrane transporter	Cellular Homeostasis				X
VIT_10s0116g01280	Prefoldin	Cellular Homeostasis				X
VIT_18s0001g01930	Preprotein translocase secA	Cellular Homeostasis				X
VIT_18s0001g01860	Preprotein translocase secA	Cellular Homeostasis		X
VIT_02s0025g01420	Preprotein translocase YidC subunit	Cellular Homeostasis	X			X
VIT_08s0007g07130	Pre-rRNA processing protein RRP5	Cellular Homeostasis				X	X
VIT_18s0001g00510	Prolyl endopeptidase	Cellular Homeostasis				X
VIT_07s0255g00060	Prolyl oligopeptidase family	Cellular Homeostasis		X		X	X
VIT_03s0063g02010	Protease	Cellular Homeostasis		X			X
VIT_00s0215g00020	Protease Do-like 10	Cellular Homeostasis				X
VIT_14s0068g00220	Proteasome	Cellular Homeostasis				X
VIT_19s0014g02210	Proteasome	Cellular Homeostasis	X		X	X
VIT_09s0002g00980	Proteasome 20S alpha subunit A1	Cellular Homeostasis				X
VIT_14s0030g01630	Proteasome 20S alpha subunit B	Cellular Homeostasis		X
VIT_00s0788g00010	Proteasome 20S alpha subunit B	Cellular Homeostasis		X		X
VIT_03s0038g02300	Proteasome 20S alpha subunit D2 (PAD2) (PRS1) (PRC6)	Cellular Homeostasis	X			X
VIT_18s0001g12760	Proteasome 20S alpha subunit F2 (PAF2) (PRC2B) (PRS1)	Cellular Homeostasis				X
VIT_08s0040g00410	Proteasome 20S alpha subunit G (PAG1) (PRC8)	Cellular Homeostasis				X
VIT_04s0008g02850	Proteasome 20S beta subunit A (PBA1) (PRCD)	Cellular Homeostasis				X
VIT_01s0137g00420	Proteasome 20S beta subunit B (PBB2) (PRCFC)	Cellular Homeostasis				X
VIT_18s0001g02260	Proteasome 20S beta subunit C1 (PBC1) (PRCT)	Cellular Homeostasis				X
VIT_07s0151g00690	Proteasome 20S beta subunit D (PBD1) (PRGB)	Cellular Homeostasis				X
VIT_01s0010g02900	Proteasome 20S beta subunit E1 (PBE1) (PRCE)	Cellular Homeostasis				X
VIT_06s0004g03190	Proteasome 20S beta subunit G1 (PBG1) (PRCH)	Cellular Homeostasis				X
VIT_06s0004g08220	Proteasome 26S AAA-ATPase subunit (RPT3)	Cellular Homeostasis		X		X
VIT_14s0081g00220	Proteasome 26S AAA-ATPase subunit (RPT4	Cellular Homeostasis		X		X	X
VIT_14s0060g02260	Proteasome 26S AAA-ATPase subunit (RPT5a)	Cellular Homeostasis				X
VIT_18s0001g10820	Proteasome 26S regulatory subunit (RPN11)	Cellular Homeostasis				X
VIT_02s0025g02010	Proteasome 26S regulatory subunit (RPN12)	Cellular Homeostasis				X
VIT_03s0038g02720	Proteasome 26S regulatory subunit (RPN2)	Cellular Homeostasis				X	X
VIT_10s0042g00800	Proteasome 26S regulatory subunit (RPN2)	Cellular Homeostasis				X
VIT_00s0215g00050	Proteasome 26S regulatory subunit (RPN2)	Cellular Homeostasis		X
VIT_00s0125g00350	Proteasome 26S regulatory subunit (RPN2)	Cellular Homeostasis		X			X
VIT_12s0035g00780	Proteasome 26S regulatory subunit (RPN5)	Cellular Homeostasis		X		X	X
VIT_12s0034g00940	Proteasome 26S regulatory subunit (RPN6)	Cellular Homeostasis		X		X	X
VIT_17s0000g10250	Proteasome 26S regulatory subunit (RPN7)	Cellular Homeostasis				X
VIT_08s0007g01980	Proteasome 26S regulatory subunit (RPN8)	Cellular Homeostasis				X
VIT_11s0103g00330	Proteasome 26S regulatory subunit (RPN8)	Cellular Homeostasis		X		X
VIT_07s0005g03000	Proteasome 26S regulatory subunit (RPN8)	Cellular Homeostasis		X		X	X
VIT_03s0017g00150	Proteasome 26S regulatory subunit (RPN8)	Cellular Homeostasis		X	X	X	X
VIT_03s0038g02590	Proteasome 26S regulatory subunit S3 (RPN3)	Cellular Homeostasis				X
VIT_18s0001g01120	Proteasome 26S regulatory subunit S3 (RPN3)	Cellular Homeostasis	X	X
VIT_04s0008g00060	Proteasome 26S regulatory subunit S5A (RPN10)	Cellular Homeostasis		X		X	X
VIT_04s0023g03620	Proteasome 26S regulatory subunit S5A (RPN10)	Cellular Homeostasis		X		X
VIT_08s0007g01340	Proteasome inhibitor subunit 1 (PI31)	Cellular Homeostasis				X
VIT_18s0001g14740	Protein binding	Cellular Homeostasis				X	X
VIT_01s0127g00540	Protein disulfide isomerase	Cellular Homeostasis	X		X	X	X
VIT_09s0002g04250	Protein disulfide-isomerase A1	Cellular Homeostasis	X	X		X
VIT_14s0068g01940	Protein transport protein SEC61 gamma subunit	Cellular Homeostasis				X
VIT_10s0003g00710	Protein transport protein Sec61 subunit alpha	Cellular Homeostasis				X	X
VIT_00s0551g00030	Protein transport protein Sec61 subunit alpha	Cellular Homeostasis				X
VIT_19s0014g01020	Protein transport protein Sec61 subunit alpha	Cellular Homeostasis				X
VIT_08s0007g02800	Pro-X carboxypeptidase Lysosomal	Cellular Homeostasis	X	X		X	X
VIT_05s0051g00860	PTAC5 (plastid transcriptionally active5)	Cellular Homeostasis			X
VIT_08s0007g00470	Rhomboid ATRBL1	Cellular Homeostasis				X
VIT_15s0045g00330	Ring-H2 finger protein ATL3A	Cellular Homeostasis	X	X	X	X	X
VIT_15s0021g00890	Ring-H2 zinc finger protein ATL4	Cellular Homeostasis			X	X	X
VIT_04s0023g01280	RUB1 conjugating enzyme (RCE1)	Cellular Homeostasis				X
VIT_03s0063g02110	RUB1-conjugating enzyme	Cellular Homeostasis				X
VIT_16s0050g00800	Sec-independent protein translocase protein TatA	Cellular Homeostasis				X
VIT_07s0104g00040	SecY	Cellular Homeostasis				X
VIT_13s0064g00300	Separase	Cellular Homeostasis				X	X
VIT_03s0063g00860	Serine carboxypeptidase	Cellular Homeostasis				X
VIT_07s0141g00520	Serine carboxypeptidase 1 precursor	Cellular Homeostasis				X
VIT_11s0052g00750	Serine carboxypeptidase 1 precursor	Cellular Homeostasis		X			X
VIT_12s0034g02130	Serine carboxypeptidase precursor	Cellular Homeostasis		X			X
VIT_18s0001g08840	Serine carboxypeptidase S10	Cellular Homeostasis				X	X
VIT_14s0108g00110	Serine carboxypeptidase S10	Cellular Homeostasis	X	X		X
VIT_10s0405g00010	Serine-type endopeptidase SBT5.4	Cellular Homeostasis				X
VIT_02s0109g00400	Serine-type peptidase SLP3	Cellular Homeostasis				X	X
VIT_00s0663g00030	Seven in absentia (SINA) family	Cellular Homeostasis		X			X
VIT_16s0098g01850	Seven in absentia SINA1	Cellular Homeostasis	X
VIT_15s0046g00410	Seven in absentia SINA1p	Cellular Homeostasis		X
VIT_08s0007g06740	Seven in absentia SINA2	Cellular Homeostasis		X		X	X
VIT_13s0139g00150	Seven in absentia SINA3	Cellular Homeostasis	X	X	X
VIT_05s0029g01520	Seven in absentia SINA4	Cellular Homeostasis				X	X
VIT_15s0046g00390	Seven in absentia SINA4	Cellular Homeostasis		X
VIT_18s0001g02030	Signal peptidase 1	Cellular Homeostasis	X	X			X
VIT_14s0128g00220	Signal peptidase complex subunit 3	Cellular Homeostasis				X
VIT_16s0050g00580	Signal peptide peptidase	Cellular Homeostasis				X
VIT_11s0037g00300	Signal recognition particle receptor alpha subunit	Cellular Homeostasis	X			X
VIT_17s0000g08600	Signal recognition particle receptor beta subunit	Cellular Homeostasis				X
VIT_01s0127g00270	Signal recognition particle receptor beta subunit	Cellular Homeostasis				X
VIT_05s0094g00400	Signal recognition particle subunit 14 SRP14	Cellular Homeostasis				X
VIT_17s0000g00300	Signal recognition particle subunit 68 SRP68	Cellular Homeostasis		X
VIT_01s0010g02370	Signal recognition particle subunit 72 SRP72	Cellular Homeostasis				X
VIT_03s0038g02480	SKP1	Cellular Homeostasis				X
VIT_03s0038g02500	SKP1	Cellular Homeostasis				X
VIT_18s0001g14860	SKP1	Cellular Homeostasis				X
VIT_03s0038g02490	SKP1	Cellular Homeostasis		X		X
VIT_12s0028g03570	SPA3 (SPA1-related 3)	Cellular Homeostasis				X
VIT_19s0014g02660	SPA3 (SPA1-related 3)	Cellular Homeostasis	X			X
VIT_17s0000g03470	STAM-binding protein	Cellular Homeostasis				X
VIT_06s0004g05570	Subtilase	Cellular Homeostasis		X		X
VIT_11s0016g00960	Subtilase	Cellular Homeostasis	X		X	X	X
VIT_09s0002g01040	Subtilase	Cellular Homeostasis	X		X	X
VIT_13s0047g00200	Subtilisin	Cellular Homeostasis				X	X
VIT_11s0016g03870	Subtilisin	Cellular Homeostasis			X	X
VIT_00s0454g00040	Subtilisin protease	Cellular Homeostasis				X	X
VIT_00s0454g00030	Subtilisin protease	Cellular Homeostasis				X	X
VIT_02s0025g04600	Subtilisin protease C1	Cellular Homeostasis				X	X
VIT_00s1553g00010	Subtilisin-like proteinase AIR3	Cellular Homeostasis				X	X
VIT_17s0000g01270	SUMO activating enzyme 1B (SAE1B)	Cellular Homeostasis				X
VIT_03s0038g04320	SUMO activating enzyme 2 (SAE2)	Cellular Homeostasis		X		X
VIT_12s0034g01800	T-complex protein 1 epsilon subunit	Cellular Homeostasis				X	X
VIT_14s0030g01910	Thioredoxin 1	Cellular Homeostasis				X
VIT_14s0036g00970	Thioredoxin domain-containing protein 9	Cellular Homeostasis		X		X
VIT_00s0532g00030	Thioredoxin H	Cellular Homeostasis			X	X
VIT_18s0001g13250	Thioredoxin H-type 1	Cellular Homeostasis				X
VIT_01s0026g01460	Thioredoxin H-type 2 (Trx-H-2)	Cellular Homeostasis				X	X
VIT_10s0042g00430	Thioredoxin X	Cellular Homeostasis				X
VIT_10s0042g00200	Thioredoxin X	Cellular Homeostasis	X			X
VIT_18s0001g00820	Thioredoxin-like protein CDSP32	Cellular Homeostasis	X	X	X	X	X
VIT_16s0115g00330	Translocation protein SEC62	Cellular Homeostasis				X	X
VIT_06s0004g02280	Translocation protein SEC62	Cellular Homeostasis		X
VIT_05s0029g00990	Tripeptidyl-peptidase 2	Cellular Homeostasis				X	X
VIT_10s0523g00020	Tyrosine specific protein phosphatase	Cellular Homeostasis				X
VIT_08s0058g00320	Ubiquitin activating enzyme E1	Cellular Homeostasis				X
VIT_06s0004g07060	Ubiquitin activating enzyme E1	Cellular Homeostasis				X
VIT_18s0001g07370	Ubiquitin carboxyl-terminal hydrolase 16	Cellular Homeostasis		X		X
VIT_14s0108g01390	Ubiquitin conjugation factor E4 B	Cellular Homeostasis				X
VIT_01s0011g04230	Ubiquitin family	Cellular Homeostasis				X	X
VIT_10s0116g00470	Ubiquitin family	Cellular Homeostasis				X	X
VIT_14s0219g00210	Ubiquitin family	Cellular Homeostasis				X	X
VIT_02s0025g02760	Ubiquitin thiolesterase 4	Cellular Homeostasis				X
VIT_17s0000g01380	Ubiquitin-activating enzyme E1 domain-containing protein 1	Cellular Homeostasis		X
VIT_08s0007g00120	Ubiquitin-conjugating enzyme 13 (UBC13), E2	Cellular Homeostasis	X	X	X	X	X
VIT_17s0000g00610	Ubiquitin-conjugating enzyme 26 UBC27	Cellular Homeostasis		X
VIT_17s0000g05820	Ubiquitin-conjugating enzyme E2 A	Cellular Homeostasis				X
VIT_08s0032g00310	Ubiquitin-conjugating enzyme E2 A	Cellular Homeostasis				X
VIT_14s0108g00140	Ubiquitin-conjugating enzyme E2 A	Cellular Homeostasis		X
VIT_15s0046g01400	Ubiquitin-conjugating enzyme E2 D/E	Cellular Homeostasis				X
VIT_06s0004g08200	Ubiquitin-conjugating enzyme E2 D/E	Cellular Homeostasis	X	X		X
VIT_02s0025g01050	Ubiquitin-conjugating enzyme E2 D/E	Cellular Homeostasis	X			X
VIT_08s0040g00040	Ubiquitin-conjugating enzyme E2 D/E	Cellular Homeostasis	X			X
VIT_03s0038g02390	Ubiquitin-conjugating enzyme E2 D/E UBC28	Cellular Homeostasis				X	X
VIT_00s1927g00020	Ubiquitin-conjugating enzyme E2 O	Cellular Homeostasis	X	X			X
VIT_00s0265g00070	Ubiquitin-conjugating enzyme E2 O	Cellular Homeostasis	X	X	X	X	X
VIT_05s0077g00850	Ubiquitin-conjugating enzyme E2 O	Cellular Homeostasis	X		X	X	X
VIT_08s0040g00460	Ubiquitin-conjugating enzyme E2 S	Cellular Homeostasis	X	X	X	X	X
VIT_19s0090g00120	Ubiquitin-conjugating enzyme E2 variant	Cellular Homeostasis	X	X		X	X
VIT_09s0002g07740	Ubiquitin-conjugating enzyme E2 W	Cellular Homeostasis				X	X
VIT_04s0023g02620	Ubiquitin-conjugating enzyme E2 W	Cellular Homeostasis				X
VIT_18s0001g13180	Ubiquitin-conjugating enzyme E2 W	Cellular Homeostasis	X
VIT_18s0001g03580	Ubiquitin-fold modifier 1 precursor	Cellular Homeostasis				X
VIT_18s0001g14530	Ubiquitin-protein ligase CIP8 (COP1-interacting protein 8)	Cellular Homeostasis				X
VIT_19s0014g03900	Ubiquitin-specific protease 14	Cellular Homeostasis				X	X
VIT_19s0014g03920	Ubiquitin-specific protease 14 (UBP14)	Cellular Homeostasis				X
VIT_04s0069g00760	Ubiquitin-specific protease 15	Cellular Homeostasis	X			X
VIT_19s0140g00200	Ubiquitin-specific protease 15 (UBP15)	Cellular Homeostasis				X
VIT_00s0199g00030	Ubiquitin-specific protease 16	Cellular Homeostasis				X
VIT_11s0118g00280	Ubiquitin-specific protease 22 (UBP22)	Cellular Homeostasis				X
VIT_04s0008g03170	Ubiquitin-specific protease 26 (UBP26)	Cellular Homeostasis				X
VIT_09s0070g00520	Ubiquitin-specific protease 3 (UBP3)	Cellular Homeostasis				X
VIT_07s0141g00230	Ubiquitin-specific protease 3 (UBP3)	Cellular Homeostasis				X	X
VIT_09s0070g00500	Ubiquitin-specific protease 3 (UBP3)	Cellular Homeostasis		X
VIT_09s0002g02500	Ubiquitin-specific protease 6 (UBP6)	Cellular Homeostasis		X
VIT_06s0009g00890	Ubiquitin-specific protease 8	Cellular Homeostasis				X
VIT_06s0009g00370	U-box domain-containing protein	Cellular Homeostasis		X			X
VIT_15s0024g01250	U-box domain-containing protein 15	Cellular Homeostasis	X	X	X	X	X
VIT_00s2364g00010	U-box domain-containing protein 8	Cellular Homeostasis		X
VIT_06s0004g01260	U-box protein	Cellular Homeostasis				X
VIT_18s0001g07480	Ulp1 protease	Cellular Homeostasis				X
VIT_06s0004g03440	Ulp1 protease	Cellular Homeostasis	X	X	X	X
VIT_18s0122g01410	Zinc carboxypeptidase A	Cellular Homeostasis	X	X	X	X
VIT_06s0004g03300	2',3'-cyclic-nucleotide 3'-phosphodiesterase	Cellular Process	X		X	X
VIT_11s0016g02480	2,3-diketo-5-methylthio-1-phosphopentane phosphatase	Cellular Process		X		X	X
VIT_10s0003g00530	28 kDa heat- and acid-stable phosphoprotein	Cellular Process				X
VIT_12s0059g00690	2-alkenal reductase	Cellular Process				X	X
VIT_07s0005g02810	2Fe-2S-binding	Cellular Process				X
VIT_07s0005g04690	7S globulin precursor, basic	Cellular Process				X	X
VIT_07s0005g04450	7S globulin precursor, basic	Cellular Process				X	X
VIT_05s0020g02720	7S globulin precursor, basic	Cellular Process	X	X	X	X	X
VIT_16s0098g01720	Abl interactor 2 (ABIL2)	Cellular Process	X	X	X	X	X
VIT_12s0055g00490	Accumulation and replication of chloroplast 5	Cellular Process		X		X	X
VIT_17s0053g00090	Accumulation and replication of chloroplasts 6H	Cellular Process				X
VIT_01s0137g00810	Acetylglucosaminyltransferase	Cellular Process			X	X	X
VIT_11s0016g05630	Acetylglucosaminyltransferase	Cellular Process		X
VIT_08s0056g01520	Acetylglucosaminyltransferase	Cellular Process		X		X	X
VIT_01s0010g02580	Acid phosphatase/vanadium-dependent haloperoxidase	Cellular Process				X
VIT_05s0020g00780	Acidic 82 kDa protein	Cellular Process				X
VIT_03s0063g02310	Acidic leucine-rich nuclear phosphoprotein 32 member B	Cellular Process	X	X	X	X
VIT_11s0016g05380	Acidic leucine-rich nuclear phosphoprotein 32 member E	Cellular Process				X
VIT_04s0044g00580	Actin 7 (ACT7) / actin 2	Cellular Process				X
VIT_11s0016g00770	Actin beta/gamma 1	Cellular Process				X	X
VIT_13s0019g01240	Actin beta/gamma 1	Cellular Process		X
VIT_08s0007g06520	Actin beta/gamma 1	Cellular Process	X	X		X	X
VIT_07s0129g00220	Actin binding formin homology 2	Cellular Process	X	X		X	X
VIT_14s0068g01630	Actin related protein 2	Cellular Process	X	X	X		X
VIT_01s0011g05400	Actin related protein 2/3 complex, subunit 2	Cellular Process				X
VIT_05s0029g01310	Actin related protein 2/3 complex, subunit 4	Cellular Process				X
VIT_18s0001g05260	Actin-related protein 3	Cellular Process		X		X	X
VIT_17s0000g04010	Actin-related protein 4	Cellular Process				X
VIT_00s0214g00170	Actin-related protein 7	Cellular Process		X		X
VIT_19s0015g01740	Actin-related protein 8	Cellular Process			X
VIT_00s2300g00010	Acyltransferase	Cellular Process	X	X	X	X	X
VIT_19s0090g01390	Acyltransferase	Cellular Process	X	X	X	X	X
VIT_16s0050g00870	Acyltransferase	Cellular Process	X			X	X
VIT_11s0016g00100	Adapter protein SPIKE1 (SPK1)	Cellular Process	X	X	X	X	X
VIT_11s0016g00530	Adrenodoxin ferredoxin 2	Cellular Process				X
VIT_17s0000g03840	Agenet domain-containing protein	Cellular Process				X
VIT_19s0015g00160	Agenet domain-containing protein	Cellular Process				X
VIT_04s0008g05040	Agenet domain-containing protein	Cellular Process				X
VIT_00s0194g00150	Agenet domain-containing protein	Cellular Process		X			X
VIT_02s0025g03880	Agenet domain-containing protein	Cellular Process		X		X	X
VIT_01s0011g03370	Agenet domain-containing protein	Cellular Process		X		X
VIT_00s0194g00140	Agenet domain-containing protein	Cellular Process		X	X	X	X
VIT_05s0094g01140	Allyl alcohol dehydrogenase	Cellular Process				X	X
VIT_05s0094g01150	Allyl alcohol dehydrogenase	Cellular Process				X	X
VIT_05s0094g01130	Allyl alcohol dehydrogenase	Cellular Process				X	X
VIT_02s0012g00610	Allyl alcohol dehydrogenase	Cellular Process				X
VIT_00s0220g00130	Allyl alcohol dehydrogenase	Cellular Process		X
VIT_05s0094g01260	Allyl alcohol dehydrogenase	Cellular Process	X	X
VIT_05s0094g01160	Allyl alcohol dehydrogenase	Cellular Process		X		X	X
VIT_05s0094g01250	Allyl alcohol dehydrogenase	Cellular Process	X	X		X	X
VIT_18s0076g00210	Alpha/beta hydrolase fold	Cellular Process				X
VIT_00s0475g00050	Alpha/beta hydrolase fold-1 domain	Cellular Process		X
VIT_01s0146g00120	Amidohydrolase	Cellular Process	X	X		X	X
VIT_00s0239g00020	AML1 (arabidopsis mei2-like protein 1)	Cellular Process		X		X	X
VIT_10s0003g02670	AML5 (arabidopsis mei2-like protein 5)	Cellular Process				X
VIT_12s0142g00100	AML5 (arabidopsis mei2-like protein 5)	Cellular Process	X
VIT_18s0122g01440	AMP-dependent synthetase and ligase	Cellular Process				X
VIT_15s0107g00450	AMP-dependent synthetase and ligase	Cellular Process				X	X
VIT_04s0210g00110	AMP-dependent synthetase and ligase	Cellular Process		X	X		X
VIT_04s0210g00140	AMP-dependent synthetase and ligase	Cellular Process		X	X		X
VIT_00s0269g00140	Ankyrin	Cellular Process				X	X
VIT_18s0001g01270	Ankyrin	Cellular Process				X
VIT_05s0029g01430	Ankyrin	Cellular Process				X	X
VIT_01s0011g00840	Ankyrin	Cellular Process				X
VIT_13s0019g02250	Ankyrin	Cellular Process				X
VIT_06s0004g03980	Ankyrin	Cellular Process			X	X	X
VIT_00s0193g00080	Ankyrin	Cellular Process			X	X	X
VIT_00s0269g00130	Ankyrin	Cellular Process		X
VIT_18s0001g01600	Ankyrin	Cellular Process		X			X
VIT_04s0008g05180	Ankyrin	Cellular Process		X		X
VIT_08s0007g05750	Ankyrin	Cellular Process		X		X
VIT_04s0044g01670	Ankyrin	Cellular Process	X	X	X
VIT_19s0135g00300	Ankyrin	Cellular Process	X	X	X	X	X
VIT_00s2326g00010	Ankyrin	Cellular Process	X	X	X	X	X
VIT_13s0067g01690	Ankyrin	Cellular Process	X	X		X	X
VIT_05s0049g01180	Ankyrin	Cellular Process	X	X		X
VIT_07s0005g03630	Ankyrin	Cellular Process	X		X	X	X
VIT_02s0025g02840	Ankyrin 3, epithelial isoform a	Cellular Process	X	X	X	X	X
VIT_10s0003g02060	Ankyrin protein kinase	Cellular Process		X	X
VIT_17s0000g06050	Ankyrin protein kinase	Cellular Process		X		X	X
VIT_05s0124g00530	Ankyrin protein kinase	Cellular Process		X	X	X	X
VIT_05s0094g01080	Ankyrin protein kinase	Cellular Process	X	X	X	X	X
VIT_15s0046g02840	Ankyrin protein kinase	Cellular Process	X	X		X	X
VIT_01s0026g02340	Ankyrin protein kinase	Cellular Process	X			X
VIT_12s0028g04020	Ankyrin repeat	Cellular Process				X	X
VIT_19s0015g02280	Ankyrin repeat	Cellular Process				X	X
VIT_12s0028g04040	Ankyrin repeat	Cellular Process				X	X
VIT_12s0059g00080	Ankyrin repeat	Cellular Process				X	X
VIT_13s0106g00060	Ankyrin repeat	Cellular Process				X	X
VIT_06s0004g04550	Ankyrin repeat	Cellular Process				X
VIT_07s0130g00470	Ankyrin repeat	Cellular Process				X
VIT_02s0033g01300	Ankyrin repeat	Cellular Process				X
VIT_14s0036g01030	Ankyrin repeat	Cellular Process				X
VIT_01s0010g01380	Ankyrin repeat	Cellular Process				X
VIT_04s0008g03840	Ankyrin repeat	Cellular Process				X
VIT_12s0059g00130	Ankyrin repeat	Cellular Process			X	X	X
VIT_12s0059g00110	Ankyrin repeat	Cellular Process			X	X	X
VIT_12s0059g00150	Ankyrin repeat	Cellular Process		X	X		X
VIT_19s0014g05330	Ankyrin repeat	Cellular Process		X
VIT_05s0165g00020	Ankyrin repeat	Cellular Process		X			X
VIT_08s0040g02760	Ankyrin repeat	Cellular Process	X
VIT_01s0011g05700	Ankyrin repeat	Cellular Process	X
VIT_05s0094g01320	Ankyrin repeat	Cellular Process		X		X
VIT_12s0059g00090	Ankyrin repeat	Cellular Process		X	X	X	X
VIT_12s0059g00100	Ankyrin repeat	Cellular Process		X	X	X	X
VIT_14s0108g00560	Ankyrin repeat	Cellular Process	X	X	X		X
VIT_19s0015g02130	Ankyrin repeat	Cellular Process	X	X	X	X	X
VIT_19s0015g02380	Ankyrin repeat	Cellular Process	X	X	X	X	X
VIT_12s0028g04000	Ankyrin repeat	Cellular Process	X	X	X	X	X
VIT_14s0171g00410	Ankyrin repeat	Cellular Process	X	X	X	X	X
VIT_01s0010g02480	Ankyrin repeat	Cellular Process	X	X	X	X	X
VIT_12s0028g04030	Ankyrin repeat	Cellular Process	X	X		X	X
VIT_12s0059g00050	Ankyrin repeat	Cellular Process	X		X	X	X
VIT_19s0015g02230	Ankyrin repeat	Cellular Process	X		X	X	X
VIT_16s0100g00690	Ankyrin repeat	Cellular Process	X			X
VIT_16s0039g02690	Ankyrin repeat	Cellular Process	X			X	X
VIT_02s0087g00100	Ankyrin repeat family	Cellular Process		X
VIT_18s0001g14720	Ankyrin repeat family protein	Cellular Process				X	X
VIT_16s0050g01380	Ankyrin repeat protein	Cellular Process				X	X
VIT_07s0095g00300	Ankyrin repeat protein	Cellular Process				X
VIT_12s0059g00140	Ankyrin repeat protein	Cellular Process		X			X
VIT_13s0106g00070	Ankyrin repeat protein	Cellular Process		X			X
VIT_13s0084g00460	Ankyrin repeat protein	Cellular Process		X		X	X
VIT_00s0256g00040	Ankyrin repeat protein	Cellular Process		X	X	X	X
VIT_00s0411g00020	Ankyrin repeat protein	Cellular Process		X	X	X	X
VIT_00s0256g00110	Ankyrin repeat protein	Cellular Process		X	X	X	X
VIT_00s0256g00030	Ankyrin repeat protein	Cellular Process	X	X	X	X	X
VIT_00s0193g00110	Ankyrin repeat protein	Cellular Process	X	X	X	X	X
VIT_07s0151g00040	Ankyrin repeat protein	Cellular Process	X	X		X	X
VIT_19s0015g02210	Ankyrin repeat protein	Cellular Process	X		X	X	X
VIT_19s0135g00250	Ankyrin repeat protein	Cellular Process	X		X	X	X
VIT_00s0264g00130	Ankyrin repeat protein, chloroplast precursor (AKRP)	Cellular Process				X
VIT_00s0207g00110	Antigen receptor	Cellular Process		X			X
VIT_13s0067g02950	Appr-1-p processing enzyme	Cellular Process				X	X
VIT_01s0011g00870	Appr-1-p processing enzyme family protein	Cellular Process				X
VIT_11s0118g00300	ARP2/3 complex 21 kDa subunit	Cellular Process				X
VIT_03s0038g02970	Ataxia telangiectasia and Rad3 related	Cellular Process		X		X	X
VIT_17s0000g08360	Ataxia-telangiectasia mutated protein (Atm)	Cellular Process				X
VIT_17s0000g08320	Ataxia-telangiectasia mutated protein (Atm)	Cellular Process				X	X
VIT_17s0000g08310	Ataxia-telangiectasia mutated protein (Atm)	Cellular Process				X	X
VIT_09s0002g01560	Ataxin-2 N-terminal region	Cellular Process		X		X
VIT_16s0039g01430	ATORC3/ORC3 (Origin recognition complex protein 3)	Cellular Process				X
VIT_09s0070g00850	ATP binding	Cellular Process				X
VIT_11s0065g00060	ATP binding	Cellular Process		X			X
VIT_12s0055g00650	ATP binding	Cellular Process		X
VIT_18s0001g12520	ATP binding	Cellular Process	X		X	X
VIT_11s0052g00160	ATP binding , related	Cellular Process				X	X
VIT_09s0002g02550	ATP binding / DNA binding	Cellular Process				X
VIT_18s0001g09050	ATP binding domain 1 , member B	Cellular Process				X
VIT_16s0050g01010	ATP binding protein	Cellular Process				X
VIT_00s0231g00050	ATP binding protein	Cellular Process				X
VIT_14s0006g02490	ATP binding protein	Cellular Process			X	X
VIT_07s0005g01090	ATP binding protein	Cellular Process			X		X
VIT_05s0077g01000	ATP binding protein	Cellular Process		X		X
VIT_04s0008g02530	ATP binding protein	Cellular Process		X	X	X	X
VIT_02s0025g03700	ATP binding protein	Cellular Process	X	X	X	X	X
VIT_04s0008g02520	ATP binding protein	Cellular Process	X		X	X	X
VIT_07s0031g01480	ATP/GTP binding protein	Cellular Process				X
VIT_01s0026g02720	ATP/GTP-binding protein	Cellular Process		X
VIT_01s0010g00320	ATPase	Cellular Process				X	X
VIT_11s0037g00990	ATPase AFG1	Cellular Process	X			X
VIT_17s0000g00910	ATPase domain-containing protein	Cellular Process				X
VIT_14s0066g00870	ATPase-like domain-containing	Cellular Process			X		X
VIT_17s0000g08750	ATPase-like domain-containing	Cellular Process		X	X		X
VIT_13s0147g00080	ATPase-like domain-containing	Cellular Process		X			X
VIT_05s0077g00700	ATP-binding	Cellular Process				X
VIT_01s0137g00760	ATP-binding region	Cellular Process				X
VIT_17s0000g00340	ATP-dependent Clp protease ATP-binding subunit (CD4B)	Cellular Process				X
VIT_03s0180g00310	ATP-dependent Clp protease ClpB protein	Cellular Process				X	X
VIT_16s0100g00180	ATP-dependent Clp protease ClpB protein	Cellular Process				X	X
VIT_07s0005g05810	ATP-dependent Clp protease ClpB protein	Cellular Process				X	X
VIT_15s0048g01930	ATPP2-A13	Cellular Process		X		X
VIT_02s0025g04380	ATPP2-A13	Cellular Process	X	X	X	X	X
VIT_08s0007g04190	ATPP2-A15	Cellular Process				X
VIT_14s0060g02000	ATPP2-B14	Cellular Process	X	X	X	X	X
VIT_13s0019g04450	ATSYTA/NTMC2T1.1/NTMC2TYPE1.1/SYTA	Cellular Process	X	X		X	X
VIT_12s0059g01570	AtZW10	Cellular Process		X
VIT_15s0048g01730	Aurora kinase 3	Cellular Process				X	X
VIT_07s0151g00710	Autophagy 10	Cellular Process				X
VIT_07s0104g01790	Autophagy 18 ATG18d	Cellular Process				X
VIT_13s0067g00170	Autophagy 18 ATG18d	Cellular Process	X	X	X	X
VIT_00s0215g00030	Autophagy 4a (APG4a)	Cellular Process	X	X		X
VIT_08s0105g00150	Autophagy 7 (APG7)	Cellular Process		X
VIT_10s0116g01700	Autophagy 8c (APG8c)	Cellular Process				X
VIT_12s0059g00660	Autophagy 8d (APG8d)	Cellular Process				X
VIT_02s0154g00390	Autophagy 8f (APG8f)	Cellular Process				X
VIT_07s0005g03100	Autophagy 9	Cellular Process				X
VIT_15s0046g00950	Autophagy protein Apg6	Cellular Process		X		X
VIT_02s0012g02270	Autophagy protein ATG5	Cellular Process				X
VIT_11s0037g00970	Autophagy-related protein 18 ATG18b	Cellular Process				X
VIT_03s0063g00600	Autophagy-related protein 2	Cellular Process				X	X
VIT_17s0000g05680	Band 7 family	Cellular Process				X
VIT_09s0002g01630	Band 7 family	Cellular Process		X		X
VIT_16s0022g01690	Band 7 family	Cellular Process	X	X	X	X	X
VIT_13s0074g00110	Bark storage protein A precursor	Cellular Process		X		X	X
VIT_02s0025g02620	BDG1 (BODYGUARD1) hydrolase	Cellular Process				X
VIT_15s0046g00960	Beclin 1 protein [Vitis vinifera]	Cellular Process		X		X	X
VIT_01s0026g00570	Bet v I allergen	Cellular Process			X		X
VIT_01s0011g05180	Bet v I allergen	Cellular Process	X	X	X	X	X
VIT_01s0011g05190	Bet v I allergen	Cellular Process	X	X	X	X	X
VIT_01s0011g05150	Bet v I allergen	Cellular Process	X			X	X
VIT_19s0090g01540	Beta-1,2-xylosyltransferase	Cellular Process			X	X
VIT_01s0137g00070	B-keto acyl reductase	Cellular Process				X	X
VIT_12s0034g01160	Blue (type 1) copper domain	Cellular Process			X	X	X
VIT_14s0171g00100	Blue (type 1) copper domain	Cellular Process	X	X	X	X	X
VIT_00s0981g00010	Brain protein 44	Cellular Process			X	X	X
VIT_12s0035g00950	Bromodomain	Cellular Process	X			X
VIT_08s0056g00330	Bromodomain containing	Cellular Process		X
VIT_00s0415g00050	Bromodomain protein	Cellular Process		X	X
VIT_07s0095g00710	Bystin	Cellular Process		X
VIT_07s0104g00820	Bystin	Cellular Process		X		X
VIT_01s0026g02430	Calcineurin B	Cellular Process		X
VIT_19s0015g01070	Calcineurin B	Cellular Process		X		X
VIT_02s0236g00150	Calcineurin B 1	Cellular Process				X
VIT_02s0025g01640	Calcineurin B 4-1	Cellular Process				X	X
VIT_04s0008g00950	Calcineurin B protein 10	Cellular Process				X	X
VIT_04s0008g00960	Calcineurin B protein 10	Cellular Process		X		X	X
VIT_00s1569g00020	Calcineurin B protein 3	Cellular Process				X
VIT_04s0044g01270	Calcineurin phosphoesterase	Cellular Process				X	X
VIT_17s0000g05880	Calcineurin phosphoesterase	Cellular Process				X
VIT_18s0001g11060	Calcineurin phosphoesterase	Cellular Process				X
VIT_17s0000g09480	Calcineurin phosphoesterase	Cellular Process		X	X
VIT_01s0011g00650	Calcineurin phosphoesterase	Cellular Process		X
VIT_06s0004g01050	Calcineurin phosphoesterase	Cellular Process		X		X	X
VIT_15s0048g02230	Calcineurin phosphoesterase	Cellular Process		X	X	X	X
VIT_18s0001g08180	Calcineurin phosphoesterase	Cellular Process	X			X
VIT_12s0142g00630	Calcineurin-like phosphoesterase family	Cellular Process				X
VIT_14s0066g01380	Calcium homeostasis regulator CHoR1	Cellular Process				X
VIT_09s0002g08930	Calcium ion binding	Cellular Process				X
VIT_18s0001g13570	Calcium ion binding protein	Cellular Process		X		X
VIT_06s0004g06030	Calcium/calmodulin-regulated receptor kinase	Cellular Process				X	X
VIT_10s0071g00670	Calcium-binding EF hand	Cellular Process				X		X
VIT_03s0038g01380	Calcium-binding EF hand	Cellular Process				X
VIT_06s0080g01060	Calcium-binding EF hand	Cellular Process		X
VIT_04s0008g06280	Calcium-binding EF hand	Cellular Process		X
VIT_14s0030g02170	Calcium-binding EF hand	Cellular Process	X	X
VIT_14s0108g01000	Calcium-binding EF hand	Cellular Process		X		X	X
VIT_15s0048g02260	Calcium-binding EF hand	Cellular Process	X	X	X		X
VIT_00s0516g00020	Calcium-binding EF hand family	Cellular Process	X	X	X	X	X
VIT_01s0010g02990	Calcium-binding EF-hand	Cellular Process				X
VIT_02s0012g00660	Calcium-binding EF-hand	Cellular Process				X
VIT_17s0000g02480	Calcium-binding protein	Cellular Process				X
[truncated: 10,933 more rows]
