# Supplementary material for: Plasticity of the Berry Ripening Program in a White Grape Variety
Source: Front Plant Sci. 2016 Jul 12;7:970. doi: 10.3389/fpls.2016.00970 (PMC4940403; doi:10.3389/fpls.2016.00970)
Supplement: Supplementary file 4 [file DataSheet4.XLSX]

## Sheet: Foglio1
Supplementary File 4. Corvina and Garganega Ripening Stages
	Stage 1	Stage 2	Stage 3	Location			Stage 1	Stage 2	Stage 3	Stage 4	Location
CC	10.07 ± 0.52	16.63 ± 0.36	20.30 ± 0.89	Soave		AP	13.2 ± 0.6	15.52 ± 0.5	20.03 ± 0.4	19.87 ± 1.03	Soave
FA	12.63 ± 0.62	15.80 ± 0.45	17.73 ± 0.32	Valpolicella		VP	13.5 ± 0.5	15.60 ± 0.5	17.97 ± 0.4	18.42 ± 0.3	Soave
PM	12.27 ± 0.78	17.40 ± 0.58	18.63 ± 0.45	Soave		VH1	12.4 ± 0.3	15.17 ± 0.5	15.78 ± 0.4	16.05 ± 0.8	Soave
PSP	11.20 ± 0.29	14.63 ± 0.81	17.80 ± 0.15	Valpolicella		VH2	14.5 ± 0.7	17.10 ± 0.3	19.38 ± 0.4	21.05 ± 0.3	Soave
