# Supplementary material for: Plasticity of the Berry Ripening Program in a White Grape Variety
Source: Front Plant Sci. 2016 Jul 12;7:970. doi: 10.3389/fpls.2016.00970 (PMC4940403; doi:10.3389/fpls.2016.00970)
Supplement: Supplementary file 6 [file DataSheet6.XLSX]

## Sheet: Foglio1
Supplementary File 6. Comparison between vineyard-specific portion of transcriptomes between Corvina and Garganega varieties
Gene ID	Functional Annotation	Functional Category	Corvina	Garganega
VIT_12s0035g00680	ACR4 (Arabidopsis CRINKLY4)	Carbohydrate Metabolic Process	X
VIT_14s0128g00520	Alpha-L-fucosidase 2 precursor	Carbohydrate Metabolic Process	X
VIT_07s0031g02590	Beta-galactosidase	Carbohydrate Metabolic Process	X
VIT_14s0060g00760	Galactinol synthase	Carbohydrate Metabolic Process	X
VIT_00s2563g00010	Glycogenin glucosyltransferase	Carbohydrate Metabolic Process	X
VIT_08s0007g05350	Haloacid dehalogenase hydrolase	Carbohydrate Metabolic Process	X
VIT_01s0011g04370	Phosphatidylserine synthase 2	Carbohydrate Metabolic Process	X
VIT_05s0020g02170	Sugar transporter ERD6-like 16	Carbohydrate Metabolic Process	X
VIT_14s0066g01550	Aldehyde Dehydrogenase (VvALDH2B9)	Carbohydrate Metabolic Process	X
VIT_14s0068g00420	Alpha-amylase isozyme C2 precursor	Carbohydrate Metabolic Process	X
VIT_01s0026g01660	Alpha-amylase isozyme C2 precursor	Carbohydrate Metabolic Process	X
VIT_06s0009g01810	APK2A (protein kinase 2A)	Carbohydrate Metabolic Process	X
VIT_15s0046g01210	Arbutin synthase	Carbohydrate Metabolic Process	X
VIT_05s0077g00510	Beta-fructofuranosidase	Carbohydrate Metabolic Process	X
VIT_05s0094g00360	Chitinase class IV	Carbohydrate Metabolic Process	X
VIT_01s0127g00470	Galactinol synthase	Carbohydrate Metabolic Process	X
VIT_13s0019g01180	Glucan endo-1,3-beta-glucosidase precursor	Carbohydrate Metabolic Process	X
VIT_19s0090g01490	Glycerophosphoryl diester phosphodiesterase	Carbohydrate Metabolic Process	X
VIT_15s0046g01190	Hydroquinone glucosyltransferase	Carbohydrate Metabolic Process	X
VIT_18s0072g01040	Invertase, neutral/alkaline	Carbohydrate Metabolic Process	X
VIT_11s0016g05010	Lactoylglutathione lyase	Carbohydrate Metabolic Process	X
VIT_11s0078g00430	L-fucokinase	Carbohydrate Metabolic Process	X
VIT_09s0018g01760	Phosphatidylinositol glycan synthesis class F	Carbohydrate Metabolic Process	X
VIT_13s0074g00210	Pyruvate kinase	Carbohydrate Metabolic Process	X
VIT_18s0089g00410	Sucrose-phosphate synthase 1	Carbohydrate Metabolic Process	X
VIT_16s0013g01950	Hexose transporter [Vitis vinifera]	Carbohydrate Metabolic Process	X
VIT_18s0089g00160	1,4-beta-mannan endohydrolase	Carbohydrate Metabolic Process	X
VIT_06s0004g04320	Alcohol dehydrogenase 3	Carbohydrate Metabolic Process	X
VIT_17s0000g03230	Alpha-mannosidase	Carbohydrate Metabolic Process	X
VIT_04s0023g02690	Beta-galactosidase	Carbohydrate Metabolic Process	X
VIT_06s0004g03840	Chitinase 2	Carbohydrate Metabolic Process	X
VIT_15s0048g00340	GAE3 (UDP-D- glcucuronate 4-epimerase 3)	Carbohydrate Metabolic Process	X
VIT_10s0003g04120	Galactosyltransferase	Carbohydrate Metabolic Process	X
VIT_19s0090g01070	Glucan endo-1,3-beta-glucosidase 7 precursor	Carbohydrate Metabolic Process	X
VIT_04s0023g03040	Lactoylglutathione lyase	Carbohydrate Metabolic Process	X
VIT_13s0067g02840	Phosphatidylinositol-4-phosphate 5-kinase	Carbohydrate Metabolic Process	X
VIT_11s0016g05360	Phospholipase D alpha 1 precursor (PLD 1) (Choline phosphatase 1)	Carbohydrate Metabolic Process	X
VIT_19s0014g00450	PMR5 (powdery mildew resistant 5)	Carbohydrate Metabolic Process	X
VIT_01s0010g03300	Protein processing in endoplasmic reticulum	Carbohydrate Metabolic Process	X
VIT_01s0011g05960	Trehalose-phosphatase	Carbohydrate Metabolic Process	X
VIT_12s0055g00020	UDP-glucose glucosyltransferase	Carbohydrate Metabolic Process	X
VIT_18s0001g06080	UDP-glycosyltransferase 85A1	Carbohydrate Metabolic Process	X
VIT_04s0023g02810	Aldehyde Dehydrogenase (VvALDH3F1)	Carbohydrate Metabolic Process	X
VIT_19s0085g00880	Aldehyde Dehydrogenase (VvALDH5F1)	Carbohydrate Metabolic Process	X
VIT_03s0097g00220	1,4-beta-mannan endohydrolase	Carbohydrate Metabolic Process	X
VIT_15s0021g00960	1-aminocyclopropane-1-carboxylate oxidase	Carbohydrate Metabolic Process	X
VIT_05s0049g00300	1-aminocyclopropane-1-carboxylate oxidase homolog 1	Carbohydrate Metabolic Process	X
VIT_01s0137g00730	Acetylcholinesterase	Carbohydrate Metabolic Process	X
VIT_15s0046g01590	Acidic chitinase III	Carbohydrate Metabolic Process	X
VIT_03s0038g04570	ADP-glucose pyrophosphorylase large subunit 1	Carbohydrate Metabolic Process	X
VIT_10s0092g00240	Alpha-glucosidase 1 (AGLU1)	Carbohydrate Metabolic Process	X
VIT_10s0092g00250	Alpha-glucosidase 1 (AGLU1)	Carbohydrate Metabolic Process	X
VIT_17s0000g00290	Alpha-mannosidase precursor lysosomal	Carbohydrate Metabolic Process	X
VIT_13s0064g00370	Alpha-N-acetylglucosaminidase	Carbohydrate Metabolic Process	X
VIT_18s0001g05180	Beta-D-xylosidase	Carbohydrate Metabolic Process	X
VIT_19s0014g03250	Beta-mannosidase 4	Carbohydrate Metabolic Process	X
VIT_05s0094g00220	Chitinase class IV	Carbohydrate Metabolic Process	X
VIT_05s0094g00260	Chitinase, class IV [Vitis vinifera]	Carbohydrate Metabolic Process	X
VIT_00s0540g00020	Chitinase, class V	Carbohydrate Metabolic Process	X
VIT_05s0077g01250	Endochitinase A2 precursor	Carbohydrate Metabolic Process	X
VIT_08s0007g01640	Fructokinase	Carbohydrate Metabolic Process	X
VIT_14s0060g01700	fumarase	Carbohydrate Metabolic Process	X
VIT_14s0060g00790	Galactinol synthase	Carbohydrate Metabolic Process	X
VIT_14s0030g01420	GCN5 N-acetyltransferase (GNAT)	Carbohydrate Metabolic Process	X
VIT_12s0028g02540	Glucan endo-1,3-beta-glucosidase 1 precursor	Carbohydrate Metabolic Process	X
VIT_12s0057g00700	Glucan endo-1,3-beta-glucosidase 3 precursor	Carbohydrate Metabolic Process	X
VIT_11s0016g02960	Glucan endo-1,3-beta-glucosidase 4 precursor	Carbohydrate Metabolic Process	X
VIT_00s0780g00020	Glucan endo-1,3-beta-glucosidase 5 precursor	Carbohydrate Metabolic Process	X
VIT_13s0019g02890	Glucosyltransferase-2	Carbohydrate Metabolic Process	X
VIT_13s0158g00340	Glycerol-3-phosphate dehydrogenase	Carbohydrate Metabolic Process	X
VIT_07s0005g00360	Glycosyl hydrolase family 1	Carbohydrate Metabolic Process	X
VIT_17s0000g06270	Malate dehydrogenase precursor	Carbohydrate Metabolic Process	X
VIT_14s0128g00710	Mannosylglycoprotein endo-beta-mannosidase	Carbohydrate Metabolic Process	X
VIT_09s0002g02940	Myo-inositol oxygenase 1	Carbohydrate Metabolic Process	X
VIT_06s0061g00380	Phosphatidate cytidylyltransferase	Carbohydrate Metabolic Process	X
VIT_01s0010g00600	Phosphatidylinositol 4-kinase type-II	Carbohydrate Metabolic Process	X
VIT_17s0000g08200	Phosphoglycerate/bisphosphoglycerate mutase	Carbohydrate Metabolic Process	X
VIT_00s1356g00020	Phosphosulfolactate synthase protein	Carbohydrate Metabolic Process	X
VIT_00s0960g00040	Phosphosulfolactate synthase protein	Carbohydrate Metabolic Process	X
VIT_00s1274g00010	Phosphosulfolactate synthase protein	Carbohydrate Metabolic Process	X
VIT_06s0004g00130	Pyruvate kinase	Carbohydrate Metabolic Process	X
VIT_10s0092g00090	Ribose-5-phosphate isomerase	Carbohydrate Metabolic Process	X
VIT_00s0878g00020	Stachyose synthase precursor	Carbohydrate Metabolic Process	X
VIT_18s0001g05300	Trehalose-6-phosphate phosphatase	Carbohydrate Metabolic Process	X
VIT_02s0025g04210	UDP-glucose 4-epimerase	Carbohydrate Metabolic Process	X
VIT_16s0022g00670	Vacuolar invertase 1, GIN1	Carbohydrate Metabolic Process	X
VIT_11s0016g02380	1-aminocyclopropane-1-carboxylate oxidase 2	Carbohydrate Metabolic Process	X	X
VIT_05s0049g01130	Aldo/keto reductase	Carbohydrate Metabolic Process	X	X
VIT_15s0046g01450	Alpha-L-fucosidase	Carbohydrate Metabolic Process	X	X
VIT_16s0039g00470	Beta-galactosidase	Carbohydrate Metabolic Process	X	X
VIT_00s0827g00010	Beta-galactosidase	Carbohydrate Metabolic Process	X	X
VIT_10s0116g01220	Beta-galactosidase	Carbohydrate Metabolic Process	X	X
VIT_14s0006g01790	Beta-mannosidase	Carbohydrate Metabolic Process	X	X
VIT_08s0032g01220	Calcium Dependent Protein Kinase (VvCPK9)	Carbohydrate Metabolic Process	X	X
VIT_00s2466g00010	Exo-1,3-beta-glucanase	Carbohydrate Metabolic Process	X	X
VIT_08s0007g01570	fructose 1,6-bisphosphatase	Carbohydrate Metabolic Process	X	X
VIT_19s0015g01720	fructose-bisphosphate aldolase, cytoplasmic isozyme 1	Carbohydrate Metabolic Process	X	X
VIT_00s0616g00010	Glycerol-3-phosphate permease	Carbohydrate Metabolic Process	X	X
VIT_14s0068g01500	Glycerophosphoryl diester phosphodiesterase	Carbohydrate Metabolic Process	X	X
VIT_09s0002g06390	Peptide deformylase	Carbohydrate Metabolic Process	X	X
VIT_11s0016g02570	Phospholipase A2 precursor	Carbohydrate Metabolic Process	X	X
VIT_00s0960g00010	Phosphosulfolactate synthase protein	Carbohydrate Metabolic Process	X	X
VIT_17s0053g00700	Sucrose synthase 2	Carbohydrate Metabolic Process	X	X
VIT_18s0075g00330	Sucrose-phosphate synthase	Carbohydrate Metabolic Process	X	X
VIT_18s0075g00350	Sucrose-phosphate synthase isoform C	Carbohydrate Metabolic Process	X	X
VIT_17s0000g08010	Trehalose 6-phosphate synthase	Carbohydrate Metabolic Process	X	X
VIT_02s0241g00180	UDP-D- glcucuronate 4-epimerase 5 GAE5	Carbohydrate Metabolic Process	X	X
VIT_00s0218g00200	UDP-glucuronosyl/UDP-glucosyltransferase	Carbohydrate Metabolic Process	X	X
VIT_12s0028g00400	1,3-beta-glucan synthase	Carbohydrate Metabolic Process		X
VIT_04s0023g02130	1,4-beta-mannan endohydrolase	Carbohydrate Metabolic Process		X
VIT_06s0080g00030	Aldo/keto reductase	Carbohydrate Metabolic Process		X
VIT_14s0030g02020	Aldo/keto reductase	Carbohydrate Metabolic Process		X
VIT_09s0002g02290	Beta-galactosidase	Carbohydrate Metabolic Process		X
VIT_05s0094g00300	Chitinase class IV	Carbohydrate Metabolic Process		X
VIT_17s0000g09650	Glyoxal oxidase	Carbohydrate Metabolic Process		X
VIT_08s0040g02520	Inositol-1,4,5-trisphosphate 5-phosphatase CVP2, type I	Carbohydrate Metabolic Process		X
VIT_10s0116g01660	Lactoylglutathione lyase	Carbohydrate Metabolic Process		X
VIT_06s0061g01340	Phosphoglycerate mutase	Carbohydrate Metabolic Process		X
VIT_08s0217g00100	Pyruvate decarboxylase isozyme 2	Carbohydrate Metabolic Process		X
VIT_18s0089g00190	1,4-beta-mannan endohydrolase	Carbohydrate Metabolic Process		X
VIT_15s0046g01610	Acidic endochitinase (CHIB1)	Carbohydrate Metabolic Process		X
VIT_00s0227g00180	Acyl-coenzyme A thioesterase 9.	Carbohydrate Metabolic Process		X
VIT_16s0039g00320	Alcohol dehydrogenase 1	Carbohydrate Metabolic Process		X
VIT_06s0004g02060	Aldehyde Dehydrogenase (VvALDH3J1)	Carbohydrate Metabolic Process		X
VIT_16s0098g01180	Aldo/keto reductase	Carbohydrate Metabolic Process		X
VIT_14s0030g01960	Aldo/keto reductase	Carbohydrate Metabolic Process		X
VIT_17s0119g00120	Alpha-amylase/subtilisin inhibitor	Carbohydrate Metabolic Process		X
VIT_14s0128g00060	Alpha-L-fucosidase 2 precursor	Carbohydrate Metabolic Process		X
VIT_06s0004g03020	Beta-galactosidase	Carbohydrate Metabolic Process		X
VIT_02s0025g00180	Bisphosphoglycerate mutase	Carbohydrate Metabolic Process		X
VIT_09s0070g00590	Dihydrolipoyl dehydrogenase	Carbohydrate Metabolic Process		X
VIT_11s0037g01250	Dolichyl-phosphate-mannose--glycolipid alpha-mannosyltransferase	Carbohydrate Metabolic Process		X
VIT_07s0129g00320	formamidase, putative / formamide amidohydrolase, putative	Carbohydrate Metabolic Process		X
VIT_00s0229g00160	formyltetrahydrofolate deformylase	Carbohydrate Metabolic Process		X
VIT_14s0066g02530	Fumarate reductase/succinate dehydrogenase flavoprotein	Carbohydrate Metabolic Process		X
VIT_08s0007g07470	Galactose mutarotase	Carbohydrate Metabolic Process		X
VIT_15s0046g01080	Glycosyl hydrolase family 18	Carbohydrate Metabolic Process		X
VIT_00s0475g00010	Glycosyl transferase family 8 protein	Carbohydrate Metabolic Process		X
VIT_07s0005g06660	Granule-bound starch synthase 1, chloroplastic	Carbohydrate Metabolic Process		X
VIT_16s0022g00740	Granule-bound starch synthase Ib precursor	Carbohydrate Metabolic Process		X
VIT_09s0002g06430	Lactoylglutathione lyase	Carbohydrate Metabolic Process		X
VIT_03s0017g00410	Magnesium-dependent phosphatase 1	Carbohydrate Metabolic Process		X
VIT_11s0016g02800	Myo-inositol oxygenase	Carbohydrate Metabolic Process		X
VIT_05s0124g00510	Oxalyl-CoA decarboxylase [Vitis vinifera]	Carbohydrate Metabolic Process		X
VIT_07s0005g03910	Phosphatidylcholine-sterol O-acyltransferase	Carbohydrate Metabolic Process		X
VIT_10s0071g00170	Phosphatidylinositol 3- and 4-kinase / ubiquitin	Carbohydrate Metabolic Process		X
VIT_14s0083g00880	Phosphatidylinositol 4-kinase type-II	Carbohydrate Metabolic Process		X
VIT_14s0066g01800	Phosphatidylinositolglycan class N (PIG-N)	Carbohydrate Metabolic Process		X
VIT_03s0038g03640	Phosphoglycerate mutase	Carbohydrate Metabolic Process		X
VIT_00s1530g00010	Stachyose synthase precursor	Carbohydrate Metabolic Process		X
VIT_12s0028g03220	STT3B (staurosporin and temperature sensitive 3-like B)	Carbohydrate Metabolic Process		X
VIT_14s0030g00320	Sugar transporter ERD6-like 5	Carbohydrate Metabolic Process		X
VIT_02s0025g01560	UDP-glucose 4-epimerase GEPI48	Carbohydrate Metabolic Process		X
VIT_12s0055g00170	UDP-glucose glucosyltransferase	Carbohydrate Metabolic Process		X
VIT_05s0049g00410	1-aminocyclopropane-1-carboxylate oxidase	Carbohydrate Metabolic Process		X
VIT_12s0059g02350	Isocitrate lyase (Isocitrase) (Isocitratase) (ICL)	Carbohydrate Metabolic Process		X
VIT_04s0008g02300	Pyruvate dehydrogenase E1 beta subunit	Carbohydrate Metabolic Process		X
VIT_00s0173g00110	Trehalose-phosphatase	Carbohydrate Metabolic Process		X
VIT_15s0021g00950	1-aminocyclopropane-1-carboxylate oxidase	Carbohydrate Metabolic Process		X
VIT_12s0028g02420	1-aminocyclopropane-1-carboxylate oxidase homolog 1	Carbohydrate Metabolic Process		X
VIT_14s0083g00470	2,3-biphosphoglycerate-independent phosphoglycerate mutase	Carbohydrate Metabolic Process		X
VIT_18s0001g05060	2,3-bisphosphoglycerate-dependent phosphoglycerate mutase	Carbohydrate Metabolic Process		X
VIT_01s0011g02020	2-oxo acid dehydrogenase, lipoyl-binding site	Carbohydrate Metabolic Process		X
VIT_05s0049g00260	2-oxoglutarate-dependent dioxygenase	Carbohydrate Metabolic Process		X
VIT_19s0014g02370	3-hydroxybutyryl-CoA dehydrogenase	Carbohydrate Metabolic Process		X
VIT_16s0100g01210	6-phospho 3-hexuloisomerase	Carbohydrate Metabolic Process		X
VIT_16s0013g01670	6-phosphogluconate dehydrogenase, cytosolic	Carbohydrate Metabolic Process		X
VIT_15s0046g01600	Acidic endochitinase (CHIB1)	Carbohydrate Metabolic Process		X
VIT_15s0046g01570	Acidic endochitinase (CHIB1)	Carbohydrate Metabolic Process		X
VIT_17s0000g07240	Activating signal cointegrator 1 complex subunit 3	Carbohydrate Metabolic Process		X
VIT_18s0001g00410	Alcohol dehydrogenase	Carbohydrate Metabolic Process		X
VIT_14s0030g01030	Alcohol dehydrogenase	Carbohydrate Metabolic Process		X
VIT_04s0044g01120	Alcohol dehydrogenase 2 [Vitis vinifera]	Carbohydrate Metabolic Process		X
VIT_04s0044g01130	Alcohol dehydrogenase 2 [Vitis vinifera]	Carbohydrate Metabolic Process		X
VIT_01s0026g00210	Aldehyde dehydrogenase (NAD+)	Carbohydrate Metabolic Process		X
VIT_19s0085g00870	Aldehyde Dehydrogenase (VvALDH5F2)	Carbohydrate Metabolic Process		X
VIT_08s0007g01010	Aldo/keto reductase	Carbohydrate Metabolic Process		X
VIT_07s0104g01010	Aldo/keto reductase	Carbohydrate Metabolic Process		X
VIT_08s0007g01040	Aldo-keto reductase	Carbohydrate Metabolic Process		X
VIT_10s0092g00260	Alpha-glucosidase 1 (AGLU1)	Carbohydrate Metabolic Process		X
VIT_17s0000g07680	Alpha-N-acetylglucosaminidase	Carbohydrate Metabolic Process		X
VIT_07s0005g00390	Beta Glucosidase 11	Carbohydrate Metabolic Process		X
VIT_05s0051g00010	Beta-amylase 1	Carbohydrate Metabolic Process		X
VIT_05s0029g00100	Beta-D-galactosidase	Carbohydrate Metabolic Process		X
VIT_12s0121g00230	Beta-D-xylosidase	Carbohydrate Metabolic Process		X
VIT_16s0115g00480	Beta-galactosidase	Carbohydrate Metabolic Process		X
VIT_09s0002g07630	Beta-galactosidase	Carbohydrate Metabolic Process		X
VIT_16s0039g00650	Beta-galactosidase	Carbohydrate Metabolic Process		X
VIT_05s0029g00090	Beta-galactosidase	Carbohydrate Metabolic Process		X
VIT_04s0069g00850	Beta-galactosidase	Carbohydrate Metabolic Process		X
VIT_00s0301g00190	Beta-galactosidase	Carbohydrate Metabolic Process		X
VIT_00s0285g00080	Beta-galactosidase	Carbohydrate Metabolic Process		X
VIT_00s1803g00010	Beta-galactosidase	Carbohydrate Metabolic Process		X
VIT_04s0008g00140	Chitinase [Vitis vinifera]	Carbohydrate Metabolic Process		X
VIT_05s0094g00350	Chitinase class IV	Carbohydrate Metabolic Process		X
VIT_07s0005g04260	Dolichol-phosphate mannosyltransferase	Carbohydrate Metabolic Process		X
VIT_15s0021g00910	Dolichyl pyrophosphate Glc1Man9GlcNAc2 alpha-1,3-glucosyltransferase	Carbohydrate Metabolic Process		X
VIT_07s0129g00300	formamidase, putative / formamide amidohydrolase, putative	Carbohydrate Metabolic Process		X
VIT_16s0022g02340	fructokinase-2	Carbohydrate Metabolic Process		X
VIT_16s0022g00520	fructose-1,6-bisphosphatase, chloroplast precursor	Carbohydrate Metabolic Process		X
VIT_03s0038g00670	fructose-bisphosphate aldolase, chloroplast precursor	Carbohydrate Metabolic Process		X
VIT_15s0048g00330	GAE3 (UDP-D- glcucuronate 4-epimerase 3)	Carbohydrate Metabolic Process		X
VIT_19s0085g01240	Gamma hydroxybutyrate dehydrogenase-like protein	Carbohydrate Metabolic Process		X
VIT_03s0063g02490	Glucan endo-1,3-beta-glucosidase 7 precursor	Carbohydrate Metabolic Process		X
VIT_02s0025g02770	Glucan endo-1,3-beta-glucosidase 7 precursor	Carbohydrate Metabolic Process		X
VIT_19s0085g00600	Glyceraldehyde-3-phosphate dehydrogenase, cytosolic	Carbohydrate Metabolic Process		X
VIT_18s0001g08370	Glycosyl hydrolase family 10 protein	Carbohydrate Metabolic Process		X
VIT_02s0154g00050	Glycosyl hydrolase family 5	Carbohydrate Metabolic Process		X
VIT_02s0087g00280	Glycosyl transferase family 1 protein	Carbohydrate Metabolic Process		X
VIT_02s0087g00320	Glycosyl transferase family 1 protein	Carbohydrate Metabolic Process		X
VIT_06s0004g05660	Glycosyl transferase family 1 protein	Carbohydrate Metabolic Process		X
VIT_12s0028g00630	Hydroxyacylglutathione hydrolase 3	Carbohydrate Metabolic Process		X
VIT_16s0039g01700	Inositol 1,3,4-triphosphate 5/6 kinase	Carbohydrate Metabolic Process		X
VIT_02s0025g00850	Lactoylglutathione lyase	Carbohydrate Metabolic Process		X
VIT_06s0061g01110	Lecithine cholesterol acyltransferase	Carbohydrate Metabolic Process		X
VIT_14s0060g01330	Lipoamide dehydrogenase	Carbohydrate Metabolic Process		X
VIT_00s0346g00110	Mannitol dehydrogenase	Carbohydrate Metabolic Process		X
VIT_06s0004g00920	Phosphatidylinositol glycan, class V	Carbohydrate Metabolic Process		X
VIT_06s0009g00860	Phosphatidylinositol-4-phosphate 5-kinase	Carbohydrate Metabolic Process		X
VIT_09s0018g00230	Phosphoglucomutase/phosphomannomutase C terminal	Carbohydrate Metabolic Process		X
VIT_06s0009g02720	Phosphoglucose isomerase, cytosolic	Carbohydrate Metabolic Process		X
VIT_11s0016g03920	Polyol transporter 5	Carbohydrate Metabolic Process		X
VIT_00s0253g00010	Pyruvate decarboxylase 1 [Vitis vinifera]	Carbohydrate Metabolic Process		X
VIT_15s0024g00630	Pyruvate decarboxylase isozyme 2	Carbohydrate Metabolic Process		X
VIT_13s0067g00340	Pyruvate decarboxylase isozyme 3	Carbohydrate Metabolic Process		X
VIT_00s0184g00070	Pyruvate kinase	Carbohydrate Metabolic Process		X
VIT_00s0184g00100	Pyruvate kinase	Carbohydrate Metabolic Process		X
VIT_15s0107g00130	Pyruvate kinase	Carbohydrate Metabolic Process		X
VIT_08s0007g07600	Pyruvate kinase, cytosolic isozyme	Carbohydrate Metabolic Process		X
VIT_15s0046g00810	Serine/threonine protein phosphatase 1; PP1	Carbohydrate Metabolic Process		X
VIT_19s0015g01350	Stachyose synthase precursor	Carbohydrate Metabolic Process		X
VIT_04s0079g00230	Sucrose synthase	Carbohydrate Metabolic Process		X
VIT_11s0016g00470	Sucrose synthase	Carbohydrate Metabolic Process		X
VIT_12s0057g00130	Sucrose synthase 2	Carbohydrate Metabolic Process		X
VIT_12s0055g00840	Sucrose-6-phosphate phosphatase	Carbohydrate Metabolic Process		X
VIT_14s0030g00280	Sugar transporter ERD6	Carbohydrate Metabolic Process		X
VIT_12s0035g00290	Sugar transporter ERD6-like 6	Carbohydrate Metabolic Process		X
VIT_07s0104g00830	Sugar transporter ERD6-like 7	Carbohydrate Metabolic Process		X
VIT_16s0115g00210	transformation/transcription domain-associated protein	Carbohydrate Metabolic Process		X
VIT_14s0036g01210	Trehalose 6-phosphate synthase	Carbohydrate Metabolic Process		X
VIT_00s0233g00030	Trehalose-6-phosphate phosphatase	Carbohydrate Metabolic Process		X
VIT_02s0154g00110	Trehalose-6-phosphate phosphatase (AtTPPA)	Carbohydrate Metabolic Process		X
VIT_03s0063g01510	Trehalose-phosphatase	Carbohydrate Metabolic Process		X
VIT_11s0037g00720	Trehalose-phosphate phosphatase	Carbohydrate Metabolic Process		X
VIT_14s0066g01520	UDP-glucoronosyl and UDP-glucosyl transferase	Carbohydrate Metabolic Process		X
VIT_16s0050g01660	UDP-glucoronosyl/UDP-glucosyl transferase UGT88A1	Carbohydrate Metabolic Process		X
VIT_12s0034g00140	UDP-glucose glucosyltransferase	Carbohydrate Metabolic Process		X
VIT_12s0055g00030	UDP-glucose glucosyltransferase	Carbohydrate Metabolic Process		X
VIT_12s0055g00250	UDP-glucose glucosyltransferase	Carbohydrate Metabolic Process		X
VIT_12s0055g00310	UDP-glucose glucosyltransferase	Carbohydrate Metabolic Process		X
VIT_12s0055g00200	UDP-glucose glucosyltransferase	Carbohydrate Metabolic Process		X
VIT_07s0151g00580	UDP-glucosyltransferase 74F2	Carbohydrate Metabolic Process		X
VIT_14s0068g00490	UDP-glucuronosyl/UDP-glucosyltransferase	Carbohydrate Metabolic Process		X
VIT_12s0055g00060	UDP-glycosyltransferase 71A13	Carbohydrate Metabolic Process		X
VIT_12s0055g00160	UDP-glycosyltransferase 71E1	Carbohydrate Metabolic Process		X
VIT_18s0041g01040	UDP-glycosyltransferase 88A4	Carbohydrate Metabolic Process		X
VIT_00s1959g00010	UDP-N-acetylglucosamine pyrophosphorylase	Carbohydrate Metabolic Process		X
VIT_00s2207g00010	UDP-N-acetylglucosamine pyrophosphorylase	Carbohydrate Metabolic Process		X
VIT_10s0003g02860	UDP-N-acetylglucosamine transferase subunit ALG14, related	Carbohydrate Metabolic Process		X
VIT_07s0289g00090	UDP-xylose phenolic glycosyltransferase	Carbohydrate Metabolic Process		X
VIT_12s0121g00380	Xylan 1,4-beta-xylosidase	Carbohydrate Metabolic Process		X
VIT_18s0001g08580	Cellulose synthase CSLC12	Cell Wall Metabolism	X
VIT_14s0060g00230	Pectinacetylesterase	Cell Wall Metabolism	X
VIT_11s0016g00300	Pectinesterase family	Cell Wall Metabolism	X
VIT_11s0052g01310	Xyloglucan endotransglycosylase 6	Cell Wall Metabolism	X
VIT_05s0020g01530	Alpha-1,6-xylosyltransferase	Cell Wall Metabolism	X
VIT_05s0049g00010	Cellulose synthase CSLG2	Cell Wall Metabolism	X
VIT_17s0000g05050	COBRA-like protein 4	Cell Wall Metabolism	X
VIT_15s0048g01750	fasciclin arabinogalactan-protein (FLA8)	Cell Wall Metabolism	X
VIT_16s0022g00890	Invertase/pectin methylesterase inhibitor	Cell Wall Metabolism	X
VIT_14s0060g00390	Pectinesterase family	Cell Wall Metabolism	X
VIT_18s0001g11860	Polygalacturonate 4-alpha-galacturonosyltransferase	Cell Wall Metabolism	X
VIT_08s0007g06080	Beta 1-3 glucanase [Vitis vinifera]	Cell Wall Metabolism	X
VIT_08s0007g06090	Beta 1-3 glucanase [Vitis vinifera]	Cell Wall Metabolism	X
VIT_12s0059g00990	Cellulose synthase CSLB04	Cell Wall Metabolism	X
VIT_12s0142g00340	Galacturonosyltransferase 15	Cell Wall Metabolism	X
VIT_13s0019g01650	Expansin (VvEXPA13)	Cell Wall Metabolism	X
VIT_17s0000g06360	Expansin (VvEXPA17)	Cell Wall Metabolism	X
VIT_06s0004g00070	Expansin (VvEXPA5)	Cell Wall Metabolism	X
VIT_04s0044g00770	Cellulose synthase CSLE1	Cell Wall Metabolism	X
VIT_05s0020g05060	Cellulose synthase CSLG2	Cell Wall Metabolism	X
VIT_02s0025g01790	Cellulose synthase CSLG3	Cell Wall Metabolism	X
VIT_02s0025g01380	Endo-1,4-beta-glucanase	Cell Wall Metabolism	X
VIT_12s0059g01250	Endo-1,4-beta-glucanase	Cell Wall Metabolism	X
VIT_06s0004g04610	fasciclin arabinogalactan-protein (FLA4)	Cell Wall Metabolism	X
VIT_04s0008g02270	Hydroxyproline-rich glycoprotein	Cell Wall Metabolism	X
VIT_08s0040g00630	Hydroxyproline-rich glycoprotein	Cell Wall Metabolism	X
VIT_18s0001g10040	LRX1 (leucine-rich repeat/extensin 1)	Cell Wall Metabolism	X
VIT_13s0019g04900	Pectate lyase	Cell Wall Metabolism	X
VIT_05s0049g01630	Pectate lyase	Cell Wall Metabolism	X
VIT_08s0040g02740	Pectate lyase	Cell Wall Metabolism	X
VIT_16s0013g00140	Pectinesterase family	Cell Wall Metabolism	X
VIT_12s0057g00330	Polygalacturonase GH28	Cell Wall Metabolism	X
VIT_19s0093g00060	Polygalacturonase PGA3	Cell Wall Metabolism	X
VIT_07s0185g00050	Xyloglucan:xyloglucosyl transferase	Cell Wall Metabolism	X
VIT_10s0003g02720	Beta-1,3 glucanase	Cell Wall Metabolism	X	X
VIT_10s0003g03690	Beta-1,3-glucanase precursor	Cell Wall Metabolism	X	X
VIT_00s0469g00020	Cellulose synthase CSLE1	Cell Wall Metabolism	X	X
VIT_00s0309g00050	Expansin (VvEXLB2)	Cell Wall Metabolism	X	X
VIT_00s0309g00090	Expansin (VvEXLB3)	Cell Wall Metabolism	X	X
VIT_00s1455g00010	Expansin (VvEXLB4)	Cell Wall Metabolism	X	X
VIT_00s0323g00060	Invertase/pectin methylesterase inhibitor	Cell Wall Metabolism	X	X
VIT_09s0070g00480	LRX2 (leucine-rich repeat/extensin 2)	Cell Wall Metabolism	X	X
VIT_17s0000g09810	Pectate lyase	Cell Wall Metabolism	X	X
VIT_11s0052g01220	Xyloglucan endotransglycosylase 6	Cell Wall Metabolism	X	X
VIT_12s0134g00160	Xyloglucan endotransglycosylase/hydrolase 16	Cell Wall Metabolism	X	X
VIT_05s0049g00050	Cellulose synthase CSLG2	Cell Wall Metabolism		X
VIT_02s0025g01750	Cellulose synthase CSLG3	Cell Wall Metabolism		X
VIT_06s0004g07970	Expansin (VvEXPA7)	Cell Wall Metabolism		X
VIT_04s0044g01000	Pectinesterase family	Cell Wall Metabolism		X
VIT_08s0007g04950	Xyloglucan endotransglucosylase/hydrolase 32	Cell Wall Metabolism		X
VIT_02s0025g01780	Cellulose synthase CSLG3	Cell Wall Metabolism		X
VIT_02s0025g01910	Cellulose synthase CSLG3	Cell Wall Metabolism		X
VIT_11s0065g00660	fasciclin arabinogalactan-protein (FLA12)	Cell Wall Metabolism		X
VIT_02s0012g02590	Galacturonosyltransferase 1	Cell Wall Metabolism		X
VIT_00s0262g00150	Glycine-rich protein	Cell Wall Metabolism		X
VIT_19s0090g01240	Hydroxyproline-rich glycoprotein VTA1	Cell Wall Metabolism		X
VIT_13s0019g04760	Rhamnogalacturonan xylosyltransferase 1	Cell Wall Metabolism		X
VIT_05s0062g00240	Xyloglucan endotransglucosylase/hydrolase 23	Cell Wall Metabolism		X
VIT_10s0116g00520	Xyloglucan endotransglucosylase/hydrolase 8	Cell Wall Metabolism		X
VIT_11s0052g01200	Xyloglucan endotransglucosylase/hydrolase 23	Cell Wall Metabolism		X
VIT_11s0052g01280	Xyloglucan endotransglucosylase/hydrolase 23	Cell Wall Metabolism		X
VIT_11s0052g01330	Xyloglucan endotransglucosylase/hydrolase 23	Cell Wall Metabolism		X
VIT_11s0052g01190	Xyloglucan endotransglucosylase-hydrolase XTH3	Cell Wall Metabolism		X
VIT_08s0007g06030	Beta 1-3 glucanase [Vitis vinifera]	Cell Wall Metabolism		X
VIT_12s0028g00050	Beta-1,3 glucanase	Cell Wall Metabolism		X
VIT_02s0025g00430	Cellulase	Cell Wall Metabolism		X
VIT_12s0028g03610	Cellulase	Cell Wall Metabolism		X
VIT_07s0005g04110	Cellulose synthase CESA4	Cell Wall Metabolism		X
VIT_12s0059g00980	Cellulose synthase CSLB04	Cell Wall Metabolism		X
VIT_00s0580g00010	Cellulose synthase CSLC06	Cell Wall Metabolism		X
VIT_00s0975g00020	Cellulose synthase CSLE1	Cell Wall Metabolism		X
VIT_00s0414g00030	Cellulose synthase CSLE1	Cell Wall Metabolism		X
VIT_00s0469g00040	Cellulose synthase CSLE1	Cell Wall Metabolism		X
VIT_00s0469g00010	Cellulose synthase CSLE1	Cell Wall Metabolism		X
VIT_02s0025g01760	Cellulose synthase CSLG3	Cell Wall Metabolism		X
VIT_02s0025g01980	Cellulose synthase CSLG3	Cell Wall Metabolism		X
VIT_18s0089g00210	Endo-1,4-beta-glucanase	Cell Wall Metabolism		X
VIT_00s2620g00010	Endo-1,4-beta-glucanase korrigan (KOR)	Cell Wall Metabolism		X
VIT_14s0108g01020	Expansin (VvEXPA16)	Cell Wall Metabolism		X
VIT_00s0533g00050	Extensin	Cell Wall Metabolism		X
VIT_11s0065g01060	fasciclin arabinogalactan-protein (FLA7)	Cell Wall Metabolism		X
VIT_07s0005g06020	Galacturonosyltransferase 14	Cell Wall Metabolism		X
VIT_11s0016g02810	Glycine-rich protein	Cell Wall Metabolism		X
VIT_18s0001g01420	Hydroxyproline-rich glycoprotein family protein	Cell Wall Metabolism		X
VIT_07s0255g00010	Hydroxyproline-rich glycoprotein family protein	Cell Wall Metabolism		X
VIT_16s0022g00860	Invertase/pectin methylesterase inhibitor	Cell Wall Metabolism		X
VIT_14s0060g00150	Nectarin-1NECI	Cell Wall Metabolism		X
VIT_07s0005g02440	Pectinacetylesterase	Cell Wall Metabolism		X
VIT_04s0044g01020	Pectinesterase family	Cell Wall Metabolism		X
VIT_11s0016g00330	Pectinesterase family	Cell Wall Metabolism		X
VIT_16s0098g01900	Pectinesterase family	Cell Wall Metabolism		X
VIT_09s0002g00320	Pectinesterase PME3	Cell Wall Metabolism		X
VIT_07s0005g00890	Polygalacturonase GH28	Cell Wall Metabolism		X
VIT_16s0050g01110	Polygalacturonase GH28	Cell Wall Metabolism		X
VIT_12s0028g01290	Polygalacturonase GH28	Cell Wall Metabolism		X
VIT_12s0028g01300	Polygalacturonase GH28	Cell Wall Metabolism		X
VIT_08s0007g08330	Polygalacturonase PG1	Cell Wall Metabolism		X
VIT_05s0062g00250	Xyloglucan endotransglucosylase/hydrolase 15	Cell Wall Metabolism		X
VIT_18s0001g08430	Branched-chain-amino-acid aminotransferase 2, chloroplast (Atbcat-2)	Cellular Amino Acids and Derivative Metabolic Process	X
VIT_05s0020g03280	Copper amine oxidase	Cellular Amino Acids and Derivative Metabolic Process	X
VIT_00s0480g00070	Polyphenol oxidase II, chloroplast precursor	Cellular Amino Acids and Derivative Metabolic Process	X
VIT_02s0087g00450	Anthranilate phosphoribosyltransferase	Cellular Amino Acids and Derivative Metabolic Process	X
VIT_00s1217g00010	3-deoxy-D-arabino-heptulosonate 7-phosphate synthase	Cellular Amino Acids and Derivative Metabolic Process	X
VIT_14s0030g00670	Dehydroquinate dehydratase	Cellular Amino Acids and Derivative Metabolic Process	X
VIT_11s0016g02280	Glycine dehydrogenase 2	Cellular Amino Acids and Derivative Metabolic Process	X
VIT_07s0104g00200	Phenazine biosynthesis PhzC/PhzF	Cellular Amino Acids and Derivative Metabolic Process	X
VIT_00s0480g00080	Polyphenol oxidase II, chloroplast precursor	Cellular Amino Acids and Derivative Metabolic Process	X
VIT_12s0059g00750	Prephenate dehydratase	Cellular Amino Acids and Derivative Metabolic Process	X
VIT_11s0016g01720	Threonine synthase	Cellular Amino Acids and Derivative Metabolic Process	X
VIT_00s1682g00010	Copper amine oxidase	Cellular Amino Acids and Derivative Metabolic Process	X
VIT_01s0011g06600	Glutamate decarboxylase	Cellular Amino Acids and Derivative Metabolic Process	X
VIT_00s0211g00120	Glycine hydroxymethyltransferase	Cellular Amino Acids and Derivative Metabolic Process	X
VIT_18s0001g00950	Prolyl 4-hydroxylase alpha-2 subunit precursor	Cellular Amino Acids and Derivative Metabolic Process	X
VIT_17s0000g02870	S-adenosyl-L-methionine:salicylic acid carboxyl methyltransferase	Cellular Amino Acids and Derivative Metabolic Process	X
VIT_14s0060g00480	S-adenosylmethionine synthetase 1 (SAM1)	Cellular Amino Acids and Derivative Metabolic Process	X
VIT_04s0008g05400	Serine hydrolase [Vitis vinifera]	Cellular Amino Acids and Derivative Metabolic Process	X
VIT_15s0021g02240	3-hydroxyisobutyryl-CoA hydrolase	Cellular Amino Acids and Derivative Metabolic Process	X
VIT_18s0157g00100	Alliin lyase	Cellular Amino Acids and Derivative Metabolic Process	X
VIT_03s0038g02020	Amidase	Cellular Amino Acids and Derivative Metabolic Process	X
VIT_12s0028g00300	Amidase	Cellular Amino Acids and Derivative Metabolic Process	X
VIT_02s0241g00110	Aminomethyltransferase	Cellular Amino Acids and Derivative Metabolic Process	X
VIT_18s0001g12990	Anthranilate N-benzoyltransferase protein 1	Cellular Amino Acids and Derivative Metabolic Process	X
VIT_14s0066g00970	Anthranilate phosphoribosyltransferase, chloroplast precursor	Cellular Amino Acids and Derivative Metabolic Process	X
VIT_17s0000g07830	Asp/Glu racemase; Tetratricopeptide helical	Cellular Amino Acids and Derivative Metabolic Process	X
VIT_01s0244g00140	Aspartate kinase	Cellular Amino Acids and Derivative Metabolic Process	X
VIT_02s0025g04540	Beta-lactamase, class A	Cellular Amino Acids and Derivative Metabolic Process	X
VIT_08s0058g00810	D-alanine--D-alanine ligase	Cellular Amino Acids and Derivative Metabolic Process	X
VIT_05s0020g03310	Diamine oxidase	Cellular Amino Acids and Derivative Metabolic Process	X
VIT_05s0094g01480	Dihydrodipicolinate reductase	Cellular Amino Acids and Derivative Metabolic Process	X
VIT_18s0001g14080	Diphthine synthase (DPH5)	Cellular Amino Acids and Derivative Metabolic Process	X
VIT_14s0060g00910	Metallopeptidase M24	Cellular Amino Acids and Derivative Metabolic Process	X
VIT_12s0035g02060	Methionine S-methyltransferase	Cellular Amino Acids and Derivative Metabolic Process	X
VIT_13s0156g00310	N-terminal asparagine amidohydrolase	Cellular Amino Acids and Derivative Metabolic Process	X
VIT_19s0015g01560	Phenylalanine-tRNA ligase	Cellular Amino Acids and Derivative Metabolic Process	X
VIT_14s0083g00520	Proline oxidase	Cellular Amino Acids and Derivative Metabolic Process	X
VIT_07s0129g00460	Prolyl 4-hydroxylase	Cellular Amino Acids and Derivative Metabolic Process	X
VIT_04s0023g02290	S-adenosyl-L-methionine:salicylic acid carboxyl methyltransferase	Cellular Amino Acids and Derivative Metabolic Process	X
VIT_17s0000g02880	S-adenosyl-L-methionine:salicylic acid carboxyl methyltransferase	Cellular Amino Acids and Derivative Metabolic Process	X
VIT_06s0009g03740	Serine-glyoxylate aminotransferase	Cellular Amino Acids and Derivative Metabolic Process	X
VIT_07s0031g01600	Shikimate kinase	Cellular Amino Acids and Derivative Metabolic Process	X
VIT_14s0068g01090	SUVH4 (SU(VAR)3-9 homolog 4)	Cellular Amino Acids and Derivative Metabolic Process	X
VIT_09s0002g03460	Taurine dioxygenase	Cellular Amino Acids and Derivative Metabolic Process	X
VIT_06s0004g05280	Tropinone reductase	Cellular Amino Acids and Derivative Metabolic Process	X
VIT_12s0028g03210	Tyrosine aminotransferase	Cellular Amino Acids and Derivative Metabolic Process	X
VIT_14s0036g00480	Tyrosyl-tRNA synthetase	Cellular Amino Acids and Derivative Metabolic Process	X
VIT_02s0033g01020	Anthraniloyal-CoA: methanol anthraniloyal transferase	Cellular Amino Acids and Derivative Metabolic Process	X	X
VIT_11s0016g04960	Aspartate-glutamate racemase	Cellular Amino Acids and Derivative Metabolic Process	X	X
VIT_08s0058g00970	Cationic peroxidase	Cellular Amino Acids and Derivative Metabolic Process	X	X
VIT_17s0000g09100	Copper amine oxidase	Cellular Amino Acids and Derivative Metabolic Process	X	X
VIT_08s0056g00820	Cysteine synthase, chloroplast precursor	Cellular Amino Acids and Derivative Metabolic Process	X	X
VIT_01s0011g03500	Homocysteine S-methyltransferase 1	Cellular Amino Acids and Derivative Metabolic Process	X	X
VIT_18s0001g09910	L-asparaginase	Cellular Amino Acids and Derivative Metabolic Process	X	X
VIT_04s0008g01040	Lysine decarboxylase	Cellular Amino Acids and Derivative Metabolic Process	X	X
VIT_14s0060g02350	Lysyl-tRNA synthetase	Cellular Amino Acids and Derivative Metabolic Process	X	X
VIT_16s0039g02750	NADH glutamate dehydrogenase	Cellular Amino Acids and Derivative Metabolic Process	X	X
VIT_02s0025g02560	O-succinylhomoserine sulfhydrylase	Cellular Amino Acids and Derivative Metabolic Process	X	X
VIT_08s0032g00470	Periplasmic beta-glucosidase precursor	Cellular Amino Acids and Derivative Metabolic Process	X	X
VIT_18s0001g15160	S-adenosylmethionine sythetase 2	Cellular Amino Acids and Derivative Metabolic Process	X	X
VIT_07s0005g04480	Tyrosine decarboxylase	Cellular Amino Acids and Derivative Metabolic Process	X	X
VIT_12s0055g00100	Anthranilate synthase component 1	Cellular Amino Acids and Derivative Metabolic Process		X
VIT_12s0028g01330	Glu-tRNA(Gln) amidotransferase subunit A	Cellular Amino Acids and Derivative Metabolic Process		X
VIT_00s0287g00010	Histone-lysine N-methyltransferase, H3 lysine-9 specific SUVH5	Cellular Amino Acids and Derivative Metabolic Process		X
VIT_15s0046g02160	Proline iminopeptidase	Cellular Amino Acids and Derivative Metabolic Process		X
VIT_04s0069g00860	Sarcosine oxidase	Cellular Amino Acids and Derivative Metabolic Process		X
VIT_06s0004g05330	Tropinone reductase	Cellular Amino Acids and Derivative Metabolic Process		X
VIT_05s0124g00390	2-isopropylmalate synthase B	Cellular Amino Acids and Derivative Metabolic Process		X
VIT_10s0003g05040	3-hydroxyisobutyrate dehydrogenase	Cellular Amino Acids and Derivative Metabolic Process		X
VIT_17s0000g05350	5-formyltetrahydrofolate cycloligase	Cellular Amino Acids and Derivative Metabolic Process		X
VIT_19s0027g01770	Acetylornithine aminotransferase	Cellular Amino Acids and Derivative Metabolic Process		X
VIT_19s0027g01710	Acetylornithine aminotransferase	Cellular Amino Acids and Derivative Metabolic Process		X
VIT_19s0027g00380	Amine oxidase	Cellular Amino Acids and Derivative Metabolic Process		X
VIT_13s0019g05100	Amino acid binding protein	Cellular Amino Acids and Derivative Metabolic Process		X
VIT_15s0024g00600	Aminoacyl-tRNA synthetase, class Ia	Cellular Amino Acids and Derivative Metabolic Process		X
VIT_08s0007g01930	Anthranilate N-benzoyltransferase	Cellular Amino Acids and Derivative Metabolic Process		X
VIT_11s0037g00580	Anthranilate N-hydroxycinnamoyl/benzoyltransferase	Cellular Amino Acids and Derivative Metabolic Process		X
VIT_02s0033g01070	Anthraniloyal-CoA: methanol anthraniloyal transferase	Cellular Amino Acids and Derivative Metabolic Process		X
VIT_02s0033g01000	Anthraniloyal-CoA: methanol anthraniloyal transferase	Cellular Amino Acids and Derivative Metabolic Process		X
VIT_04s0044g00950	ATXR5 (setdomain group 15)	Cellular Amino Acids and Derivative Metabolic Process		X
VIT_11s0016g05070	Choline/ethanolamine kinase	Cellular Amino Acids and Derivative Metabolic Process		X
VIT_01s0011g06450	Deoxymugineic acid synthase	Cellular Amino Acids and Derivative Metabolic Process		X
VIT_06s0004g06870	Metallopeptidase M24	Cellular Amino Acids and Derivative Metabolic Process		X
VIT_19s0027g01250	N2, N2-dimethylguanosine tRNA methyltransferases-like protein	Cellular Amino Acids and Derivative Metabolic Process		X
VIT_14s0060g01190	Nicotianamine synthase	Cellular Amino Acids and Derivative Metabolic Process		X
VIT_00s0229g00180	Phosphatidylserine decarboxylase	Cellular Amino Acids and Derivative Metabolic Process		X
VIT_08s0040g01440	TRNA (guanine-N(7)-)-methyltransferase	Cellular Amino Acids and Derivative Metabolic Process		X
VIT_08s0007g00890	Tropinone reductase	Cellular Amino Acids and Derivative Metabolic Process		X
VIT_00s0225g00230	Alliin lyase precursor	Cellular Amino Acids and Derivative Metabolic Process		X
VIT_03s0038g02000	Amidase	Cellular Amino Acids and Derivative Metabolic Process		X
VIT_03s0038g02030	Amidase	Cellular Amino Acids and Derivative Metabolic Process		X
VIT_00s0207g00010	Anthranilate N-benzoyltransferase protein 1	Cellular Amino Acids and Derivative Metabolic Process		X
VIT_02s0033g01030	Anthraniloyal-CoA: methanol anthraniloyal transferase	Cellular Amino Acids and Derivative Metabolic Process		X
VIT_12s0028g00710	4-hydroxyphenylpyruvate dioxygenase	Cellular Amino Acids and Derivative Metabolic Process		X
VIT_17s0000g01320	Acetohydroxyacid synthase 3	Cellular Amino Acids and Derivative Metabolic Process		X
VIT_17s0000g01310	Acetohydroxyacid synthase 3	Cellular Amino Acids and Derivative Metabolic Process		X
VIT_06s0004g00780	Adenosylhomocysteinase	Cellular Amino Acids and Derivative Metabolic Process		X
VIT_11s0037g00070	Aldehyde Dehydrogenase (VvALDHI1B1)	Cellular Amino Acids and Derivative Metabolic Process		X
VIT_18s0157g00140	Alliin lyase	Cellular Amino Acids and Derivative Metabolic Process		X
VIT_14s0128g00320	Amidase	Cellular Amino Acids and Derivative Metabolic Process		X
VIT_10s0116g01540	Aminomethyltransferase	Cellular Amino Acids and Derivative Metabolic Process		X
VIT_00s0336g00010	Arginine decarboxylase [Vitis vinifera]	Cellular Amino Acids and Derivative Metabolic Process		X
VIT_03s0097g00060	Arginine-tRNA-protein transferase 1	Cellular Amino Acids and Derivative Metabolic Process		X
VIT_13s0067g02120	Arogenate dehydrogenase	Cellular Amino Acids and Derivative Metabolic Process		X
VIT_01s0011g03630	Asp/Glu racemase	Cellular Amino Acids and Derivative Metabolic Process		X
VIT_12s0034g00320	Asparaginyl-tRNA synthetase, cytoplasmic 3	Cellular Amino Acids and Derivative Metabolic Process		X
VIT_00s0120g00100	Asparaginyl-tRNA synthetase, cytoplasmic 3	Cellular Amino Acids and Derivative Metabolic Process		X
VIT_01s0011g00760	Beta-glucosidase	Cellular Amino Acids and Derivative Metabolic Process		X
VIT_14s0036g00580	Betaine aldehyde dehydrogenase	Cellular Amino Acids and Derivative Metabolic Process		X
VIT_17s0000g07670	Betaine-aldehyde dehydrogenase	Cellular Amino Acids and Derivative Metabolic Process		X
VIT_18s0001g08450	Branched-chain-amino-acid transaminase ATBCAT-2	Cellular Amino Acids and Derivative Metabolic Process		X
VIT_01s0011g04010	Catalytic	Cellular Amino Acids and Derivative Metabolic Process		X
VIT_15s0048g02490	Catechol O-methyltransferase	Cellular Amino Acids and Derivative Metabolic Process		X
VIT_08s0058g00980	Cationic peroxidase	Cellular Amino Acids and Derivative Metabolic Process		X
VIT_05s0062g01280	Cyclo-DOPA 5-O-glucosyltransferase	Cellular Amino Acids and Derivative Metabolic Process		X
VIT_05s0049g01650	Cyclopropane fatty acid synthase	Cellular Amino Acids and Derivative Metabolic Process		X
VIT_14s0030g01480	Cysteine synthase	Cellular Amino Acids and Derivative Metabolic Process		X
VIT_08s0056g00530	Diaminopimelate decarboxylase	Cellular Amino Acids and Derivative Metabolic Process		X
VIT_18s0164g00170	Diphenol oxidase	Cellular Amino Acids and Derivative Metabolic Process		X
VIT_12s0035g00060	DNA (cytosine-5)-methyltransferase	Cellular Amino Acids and Derivative Metabolic Process		X
VIT_12s0035g00010	DNA (cytosine-5)-methyltransferase (ATHIM)	Cellular Amino Acids and Derivative Metabolic Process		X
VIT_12s0034g02560	DNA (cytosine-5)-methyltransferase (ATHIM)	Cellular Amino Acids and Derivative Metabolic Process		X
VIT_10s0042g01000	Glutamine synthetase	Cellular Amino Acids and Derivative Metabolic Process		X
VIT_00s0211g00070	Glycine hydroxymethyltransferase	Cellular Amino Acids and Derivative Metabolic Process		X
VIT_18s0072g00210	Histone-lysine N-methyltransferase ASHH1	Cellular Amino Acids and Derivative Metabolic Process		X
VIT_18s0072g00220	Histone-lysine N-methyltransferase ASHH1	Cellular Amino Acids and Derivative Metabolic Process		X
VIT_16s0013g00310	Histone-lysine N-methyltransferase, H3 lysine-9 specific SUVH5	Cellular Amino Acids and Derivative Metabolic Process		X
VIT_10s0003g01190	Ketol-acid reductoisomerase	Cellular Amino Acids and Derivative Metabolic Process		X
VIT_10s0003g01180	Ketol-acid reductoisomerase	Cellular Amino Acids and Derivative Metabolic Process		X
VIT_14s0036g00520	L-allo-threonine aldolase	Cellular Amino Acids and Derivative Metabolic Process		X
VIT_06s0004g00590	Lysine decarboxylase	Cellular Amino Acids and Derivative Metabolic Process		X
VIT_01s0011g05780	Metallo-beta-lactamase	Cellular Amino Acids and Derivative Metabolic Process		X
VIT_17s0000g01640	Metallo-beta-lactamase EMB2746	Cellular Amino Acids and Derivative Metabolic Process		X
VIT_03s0088g00730	Methionine sulfoxide reductase	Cellular Amino Acids and Derivative Metabolic Process		X
VIT_03s0097g00380	Monofunctional aspartokinase	Cellular Amino Acids and Derivative Metabolic Process		X
VIT_03s0097g00340	Monofunctional aspartokinase	Cellular Amino Acids and Derivative Metabolic Process		X
VIT_04s0023g02860	MRNA cap guanine-N7 methyltransferase 1	Cellular Amino Acids and Derivative Metabolic Process		X
VIT_13s0067g01110	N-(5phosphoribosyl)anthranilate isomerase (PRAI)	Cellular Amino Acids and Derivative Metabolic Process		X
VIT_13s0067g02690	N2, N2-dimethylguanosine tRNA methyltransferases-like protein	Cellular Amino Acids and Derivative Metabolic Process		X
VIT_11s0052g01150	Nicotianamine synthase	Cellular Amino Acids and Derivative Metabolic Process		X
VIT_13s0101g00330	Phenylacetaldehyde reductase	Cellular Amino Acids and Derivative Metabolic Process		X
VIT_17s0000g05070	Phytochelatin synthetase	Cellular Amino Acids and Derivative Metabolic Process		X
VIT_19s0177g00160	Phytochelatin synthetase	Cellular Amino Acids and Derivative Metabolic Process		X
VIT_13s0084g00650	Protein arginine N-methyltransferase 3	Cellular Amino Acids and Derivative Metabolic Process		X
VIT_06s0061g00080	Saccharopine dehydrogenase	Cellular Amino Acids and Derivative Metabolic Process		X
VIT_10s0003g03220	S-adenosyl-L-methionine:salicylic acid carboxyl methyltransferase	Cellular Amino Acids and Derivative Metabolic Process		X
VIT_01s0011g05890	S-adenosyl-L-methionine:salicylic acid carboxyl methyltransferase	Cellular Amino Acids and Derivative Metabolic Process		X
VIT_01s0011g05920	S-adenosyl-L-methionine:salicylic acid carboxyl methyltransferase	Cellular Amino Acids and Derivative Metabolic Process		X
VIT_12s0057g01070	S-adenosyl-L-methionine:salicylic acid carboxyl methyltransferase	Cellular Amino Acids and Derivative Metabolic Process		X
VIT_08s0040g01100	S-adenosylmethionine synthetase 1 (SAM1)	Cellular Amino Acids and Derivative Metabolic Process		X
VIT_14s0083g01190	S-adenosylmethionine synthetase 1 (SAM1)	Cellular Amino Acids and Derivative Metabolic Process		X
VIT_18s0001g15170	S-adenosylmethionine sythetase 2	Cellular Amino Acids and Derivative Metabolic Process		X
VIT_00s0194g00120	Serine acetyltransferase	Cellular Amino Acids and Derivative Metabolic Process		X
VIT_05s0020g03200	Spermine synthase	Cellular Amino Acids and Derivative Metabolic Process		X
VIT_01s0150g00070	SUVH4 (SU(VAR)3-9 homolog 4)	Cellular Amino Acids and Derivative Metabolic Process		X
VIT_06s0004g05450	Tropinone reductase	Cellular Amino Acids and Derivative Metabolic Process		X
VIT_06s0004g05440	Tropinone reductase	Cellular Amino Acids and Derivative Metabolic Process		X
VIT_06s0004g05380	Tropinone reductase	Cellular Amino Acids and Derivative Metabolic Process		X
VIT_08s0007g00920	Tropinone reductase	Cellular Amino Acids and Derivative Metabolic Process		X
VIT_13s0064g01750	Vicianin hydrolase	Cellular Amino Acids and Derivative Metabolic Process		X
VIT_18s0001g13610	Abhydrolase domain-containing protein 5	Cellular Homeostasis	X
VIT_09s0018g01670	Aspartic Protease (VvAP26)	Cellular Homeostasis	X
VIT_05s0077g00850	Ubiquitin-conjugating enzyme E2 O	Cellular Homeostasis	X
VIT_00s0434g00090	Aspartic Protease (VvAP49)	Cellular Homeostasis	X
VIT_04s0023g00730	Aspartic Protease (VvAP9)	Cellular Homeostasis	X
VIT_17s0000g03990	Aspartyl protease	Cellular Homeostasis	X
VIT_08s0040g01110	Serine carboxypeptidase II	Cellular Homeostasis	X
VIT_08s0040g01060	Serine carboxypeptidase S10	Cellular Homeostasis	X
VIT_16s0022g01760	FK506-binding protein genes family (VvFKBP43-1)	Cellular Homeostasis	X
VIT_00s0199g00190	14-3-3 protein GF14 kappa (GRF8)	Cellular Homeostasis	X
VIT_14s0128g00750	Aminopeptidase	Cellular Homeostasis	X
VIT_17s0000g08870	Carboxyl-terminal proteinase	Cellular Homeostasis	X
VIT_02s0025g03010	Copper chaperone (CCH)	Cellular Homeostasis	X
VIT_13s0067g01650	Glutaredoxin	Cellular Homeostasis	X
VIT_19s0015g01100	FK506-binding protein genes family (VvFKBP16-1)	Cellular Homeostasis	X
VIT_07s0031g01150	FK506-binding protein genes family (VvFKBP16-2)	Cellular Homeostasis	X
VIT_08s0007g04340	FK506-binding protein genes family (VvFKBP16-4)	Cellular Homeostasis	X
VIT_17s0000g02530	FK506-binding protein genes family (VvFKBP17-2)	Cellular Homeostasis	X
VIT_10s0003g01240	14-3-3 protein GF14 iota (GRF12)	Cellular Homeostasis	X
VIT_18s0001g04790	Aspartic Protease (VvAP42)	Cellular Homeostasis	X
VIT_01s0146g00150	BCL-2-associated athanogene 5	Cellular Homeostasis	X
VIT_14s0171g00480	F-box domain containing protein	Cellular Homeostasis	X
VIT_01s0011g05490	F-box domain containing protein	Cellular Homeostasis	X
VIT_06s0080g00370	F-box domain containing protein	Cellular Homeostasis	X
VIT_00s0391g00040	F-box family protein	Cellular Homeostasis	X
VIT_15s0046g01540	F-box family protein	Cellular Homeostasis	X
VIT_00s0181g00160	F-box family protein	Cellular Homeostasis	X
VIT_00s0214g00060	F-box protein PP2-B2	Cellular Homeostasis	X
VIT_08s0007g00550	ftsh3 (FtsH protease 3)	Cellular Homeostasis	X
VIT_08s0007g05530	Glutaredoxin	Cellular Homeostasis	X
VIT_08s0040g02700	Heavy-metal-associated domain-containing protein	Cellular Homeostasis	X
VIT_05s0094g01590	Kelch repeat-containing F-box protein	Cellular Homeostasis	X
VIT_13s0074g00470	OTU cysteine protease	Cellular Homeostasis	X
VIT_17s0000g04270	Peptidyl-prolyl cis-trans isomerase B	Cellular Homeostasis	X
VIT_19s0014g03350	Peptidyl-prolyl cis-trans isomerase TLP38, chloroplast	Cellular Homeostasis	X
VIT_19s0014g03330	Peptidyl-prolyl cis-trans isomerase TLP38, chloroplast	Cellular Homeostasis	X
VIT_02s0025g01420	Preprotein translocase YidC subunit	Cellular Homeostasis	X
VIT_04s0008g02900	Protein disulfide isomerase	Cellular Homeostasis	X
VIT_15s0045g00330	Ring-H2 finger protein ATL3A	Cellular Homeostasis	X
VIT_15s0021g00890	Ring-H2 zinc finger protein ATL4	Cellular Homeostasis	X
VIT_06s0004g01130	Seven in absentia SINA2	Cellular Homeostasis	X
VIT_13s0139g00150	Seven in absentia SINA3	Cellular Homeostasis	X
VIT_08s0040g00460	Ubiquitin-conjugating enzyme E2 S	Cellular Homeostasis	X
VIT_13s0067g01210	Anaphase-promoting complex component APC1	Cellular Homeostasis	X	X
VIT_10s0071g00770	Aspartic Protease (VvAP29)	Cellular Homeostasis	X	X
VIT_15s0046g00360	Aspartic Protease (VvAP37)	Cellular Homeostasis	X	X
VIT_00s0510g00050	Aspartic Protease (VvAP50)	Cellular Homeostasis	X	X
VIT_00s2536g00010	Aspartic proteinase nepenthesin-1 precursor	Cellular Homeostasis	X	X
VIT_02s0154g00520	Aspartyl protease	Cellular Homeostasis	X	X
VIT_12s0028g03910	CAAX amino terminal protease	Cellular Homeostasis	X	X
VIT_05s0124g00230	F-box domain containing protein	Cellular Homeostasis	X	X
VIT_14s0108g00590	FtsH protease	Cellular Homeostasis	X	X
VIT_08s0007g07130	Pre-rRNA processing protein RRP5	Cellular Homeostasis	X	X
VIT_01s0026g01460	Thioredoxin H-type 2 (Trx-H-2)	Cellular Homeostasis	X	X
VIT_08s0007g00120	Ubiquitin-conjugating enzyme 13 (UBC13), E2	Cellular Homeostasis	X	X
VIT_01s0011g03210	Aspartic Protease (VvAP1)	Cellular Homeostasis		X
VIT_16s0100g00470	BCL2 binding anthogene	Cellular Homeostasis		X
VIT_09s0054g00610	F-box domain containing protein	Cellular Homeostasis		X
VIT_18s0001g10230	N-hydroxycinnamoyl/benzoyltransferase 3	Cellular Homeostasis		X
VIT_02s0109g00390	N-hydroxycinnamoyl/benzoyltransferase 5	Cellular Homeostasis		X
VIT_18s0001g10200	N-hydroxycinnamoyl/benzoyltransferase 6	Cellular Homeostasis		X
VIT_00s1927g00020	Ubiquitin-conjugating enzyme E2 O	Cellular Homeostasis		X
VIT_18s0001g07340	Aspartic Protease (VvAP43)	Cellular Homeostasis		X
VIT_06s0080g01160	Aspartic Protease (VvAP14)	Cellular Homeostasis		X
VIT_00s2879g00020	ATP-dependent Clp protease proteolytic subunit	Cellular Homeostasis		X
VIT_18s0041g00330	ATP-dependent protease La (LON) domain-containing protein	Cellular Homeostasis		X
VIT_07s0005g02050	Carboxylic ester hydrolase	Cellular Homeostasis		X
VIT_13s0067g00730	Carboxylic ester hydrolase	Cellular Homeostasis		X
VIT_06s0004g02480	Cysteine peptidase	Cellular Homeostasis		X
VIT_01s0137g00330	Cysteine proteinase	Cellular Homeostasis		X
VIT_19s0015g00660	E3 ubiquitin-protein ligase HUWE1	Cellular Homeostasis		X
VIT_00s0726g00010	E3 ubiquitin-protein ligase SIAH1	Cellular Homeostasis		X
VIT_06s0009g03670	F-box family protein	Cellular Homeostasis		X
VIT_01s0026g00900	Metalloendoproteinase 1 precursor	Cellular Homeostasis		X
VIT_14s0066g01410	Peptidylprolyl isomerase	Cellular Homeostasis		X
VIT_03s0063g02010	Protease	Cellular Homeostasis		X
VIT_00s0125g00350	Proteasome 26S regulatory subunit (RPN2)	Cellular Homeostasis		X
VIT_07s0005g03000	Proteasome 26S regulatory subunit (RPN8)	Cellular Homeostasis		X
VIT_11s0052g00750	Serine carboxypeptidase 1 precursor	Cellular Homeostasis		X
VIT_12s0034g02130	Serine carboxypeptidase precursor	Cellular Homeostasis		X
VIT_00s0663g00030	Seven in absentia (SINA) family	Cellular Homeostasis		X
VIT_08s0007g06740	Seven in absentia SINA2	Cellular Homeostasis		X
VIT_06s0009g00370	U-box domain-containing protein	Cellular Homeostasis		X
VIT_18s0001g02420	Aspartic Protease (VvAP40)	Cellular Homeostasis		X
VIT_04s0008g07250	Aspartyl protease	Cellular Homeostasis		X
VIT_08s0040g01370	Heavy-metal-associated domain-containing protein	Cellular Homeostasis		X
VIT_00s0188g00050	Aminopeptidase	Cellular Homeostasis		X
VIT_00s0181g00210	Anaphase promoting complex subunit 4	Cellular Homeostasis		X
VIT_18s0075g00060	Anaphase-promoting complex component APC1	Cellular Homeostasis		X
VIT_18s0075g00080	Anaphase-promoting complex component APC1	Cellular Homeostasis		X
VIT_14s0060g00350	Aspartic Protease (VvAP35)	Cellular Homeostasis		X
VIT_04s0008g07110	Aspartic Protease (VvAP6)	Cellular Homeostasis		X
VIT_06s0061g01030	Aspartic Protease (VvAP13)	Cellular Homeostasis		X
VIT_02s0012g02640	Aspartic-type endopeptidase	Cellular Homeostasis		X
VIT_16s0039g02600	Aspartic Protease (VvAP38)	Cellular Homeostasis		X
VIT_03s0091g00300	B-cell receptor-associated protein 31	Cellular Homeostasis		X
VIT_13s0067g02960	BTI2 (VIRB2- interacting protein 2)	Cellular Homeostasis		X
VIT_11s0016g00490	CAAX amino terminal protease	Cellular Homeostasis		X
VIT_05s0102g00550	Cell division cycle 20, cofactor of APC complex	Cellular Homeostasis		X
VIT_14s0066g01920	Cellular repressor of E1A-stimulated genes (CREG)	Cellular Homeostasis		X
VIT_19s0093g00070	Clp protease proteolytic subunit 5	Cellular Homeostasis		X
VIT_13s0067g00080	COP1-interacting protein 7	Cellular Homeostasis		X
VIT_00s0208g00020	COP9 signalosome complex subunit 4	Cellular Homeostasis		X
VIT_18s0001g09190	CUE domain containing protein	Cellular Homeostasis		X
VIT_07s0104g01590	Cullin-1	Cellular Homeostasis		X
VIT_00s0187g00120	Cystatin	Cellular Homeostasis		X
VIT_00s0187g00040	Cystatin	Cellular Homeostasis		X
VIT_17s0000g09770	Cysteine proteinase	Cellular Homeostasis		X
VIT_10s0092g00180	DEGP7 (DEGP protease 7)	Cellular Homeostasis		X
VIT_15s0045g00290	ECT2	Cellular Homeostasis		X
VIT_09s0002g05210	F-box family protein	Cellular Homeostasis		X
VIT_06s0009g03680	F-box family protein	Cellular Homeostasis		X
VIT_00s2668g00010	F-box family protein	Cellular Homeostasis		X
VIT_00s2507g00010	F-box family protein	Cellular Homeostasis		X
VIT_02s0087g00090	F-box family protein	Cellular Homeostasis		X
VIT_08s0040g01290	F-box family protein	Cellular Homeostasis		X
VIT_07s0129g01000	F-box family protein	Cellular Homeostasis		X
VIT_01s0011g01650	FK506-binding protein genes family (VvFKBP17-1)	Cellular Homeostasis		X
VIT_19s0093g00480	FK506-binding protein genes family (VvFKBP43-2)	Cellular Homeostasis		X
VIT_08s0007g00560	ftsh3 (FtsH protease 3)	Cellular Homeostasis		X
VIT_19s0027g00740	Inhibitor of apoptosis	Cellular Homeostasis		X
VIT_14s0068g02150	Kelch repeat-containing F-box family protein	Cellular Homeostasis		X
VIT_08s0058g00620	Kelch repeat-containing protein	Cellular Homeostasis		X
VIT_12s0034g00750	MEKK1	Cellular Homeostasis		X
VIT_12s0142g00700	MEKK1	Cellular Homeostasis		X
VIT_12s0034g00630	MEKK1	Cellular Homeostasis		X
VIT_16s0022g01280	Metalloendopeptidase	Cellular Homeostasis		X
VIT_02s0033g00730	Papain cysteine proteinase isoform I	Cellular Homeostasis		X
VIT_03s0038g01930	Peptidyl-prolyl cis-trans isomerase ROC5 (rotamase CYP 5)	Cellular Homeostasis		X
VIT_14s0036g00990	Polyubiquitin (UBQ4)	Cellular Homeostasis		X
VIT_07s0255g00060	Prolyl oligopeptidase family	Cellular Homeostasis		X
VIT_14s0081g00220	Proteasome 26S AAA-ATPase subunit (RPT4	Cellular Homeostasis		X
VIT_03s0038g02720	Proteasome 26S regulatory subunit (RPN2)	Cellular Homeostasis		X
VIT_18s0001g14740	Protein binding	Cellular Homeostasis		X
VIT_10s0003g00710	Protein transport protein Sec61 subunit alpha	Cellular Homeostasis		X
VIT_13s0064g00300	Separase	Cellular Homeostasis		X
VIT_18s0001g08840	Serine carboxypeptidase S10	Cellular Homeostasis		X
VIT_02s0109g00400	Serine-type peptidase SLP3	Cellular Homeostasis		X
VIT_05s0029g01520	Seven in absentia SINA4	Cellular Homeostasis		X
VIT_13s0047g00200	Subtilisin	Cellular Homeostasis		X
VIT_00s0454g00030	Subtilisin protease	Cellular Homeostasis		X
VIT_00s0454g00040	Subtilisin protease	Cellular Homeostasis		X
VIT_02s0025g04600	Subtilisin protease C1	Cellular Homeostasis		X
VIT_00s1553g00010	Subtilisin-like proteinase AIR3	Cellular Homeostasis		X
VIT_12s0034g01800	T-complex protein 1 epsilon subunit	Cellular Homeostasis		X
VIT_16s0115g00330	Translocation protein SEC62	Cellular Homeostasis		X
VIT_05s0029g00990	Tripeptidyl-peptidase 2	Cellular Homeostasis		X
VIT_14s0219g00210	Ubiquitin family	Cellular Homeostasis		X
VIT_10s0116g00470	Ubiquitin family	Cellular Homeostasis		X
VIT_01s0011g04230	Ubiquitin family	Cellular Homeostasis		X
VIT_03s0038g02390	Ubiquitin-conjugating enzyme E2 D/E UBC28	Cellular Homeostasis		X
VIT_09s0002g07740	Ubiquitin-conjugating enzyme E2 W	Cellular Homeostasis		X
VIT_19s0014g03900	Ubiquitin-specific protease 14	Cellular Homeostasis		X
VIT_07s0141g00230	Ubiquitin-specific protease 3 (UBP3)	Cellular Homeostasis		X
VIT_16s0022g00440	Dynein light chain LC8-type	Cellular Process	X
VIT_14s0128g01020	Germin-like protein 3 [Vitis vinifera]	Cellular Process	X
VIT_04s0044g00220	Monooxygenase	Cellular Process	X
VIT_00s0399g00020	Protease inhibitor/seed storage/lipid transfer protein (LTP)	Cellular Process	X
VIT_03s0017g02260	Protease inhibitor/seed storage/lipid transfer protein (LTP)	Cellular Process	X
VIT_06s0009g02020	Tubulin beta-4 chain	Cellular Process	X
VIT_06s0004g03300	2',3'-cyclic-nucleotide 3'-phosphodiesterase	Cellular Process	X
VIT_11s0016g03710	Abl interactor protein 1 (ABIL1)	Cellular Process	X
VIT_07s0129g00220	Actin binding formin homology 2	Cellular Process	X
VIT_14s0171g00210	Ankyrin	Cellular Process	X
VIT_10s0003g02060	Ankyrin protein kinase	Cellular Process	X
VIT_01s0010g02480	Ankyrin repeat	Cellular Process	X
VIT_05s0020g02720	Aspartic Protease (VvAP11)	Cellular Process	X
VIT_15s0021g02680	Cyclin-U2-1 (CycU2;1) Cyclin-P3.1	Cellular Process	X
VIT_16s0039g00880	CYP89H3	Cellular Process	X
VIT_18s0001g15670	Cytoplasm protein	Cellular Process	X
VIT_18s0122g00360	DC1 domain-containing protein	Cellular Process	X
VIT_02s0025g03230	Fringe protein	Cellular Process	X
VIT_08s0007g05870	N-acetylglucosaminyl transferase	Cellular Process	X
VIT_17s0000g00830	Nodulin MtN3 family	Cellular Process	X
VIT_00s0561g00020	Stem-specific protein TSJT1	Cellular Process	X
VIT_03s0063g01790	Transducin protein	Cellular Process	X
VIT_08s0007g01630	Tubulin beta-2 chain	Cellular Process	X
VIT_08s0007g00250	WD-40 repeat protein	Cellular Process	X
VIT_11s0016g05380	Acidic leucine-rich nuclear phosphoprotein 32 member E	Cellular Process	X
VIT_08s0007g06520	Actin beta/gamma 1	Cellular Process	X
VIT_08s0007g05750	Ankyrin	Cellular Process	X
VIT_02s0025g02840	Ankyrin 3, epithelial isoform a	Cellular Process	X
VIT_05s0094g01080	Ankyrin protein kinase	Cellular Process	X
VIT_01s0026g02340	Ankyrin protein kinase	Cellular Process	X
VIT_04s0008g03840	Ankyrin repeat	Cellular Process	X
VIT_14s0108g00560	Ankyrin repeat	Cellular Process	X
VIT_14s0006g02490	ATP binding protein	Cellular Process	X
VIT_04s0023g02740	ATP-binding region, ATPase	Cellular Process	X
VIT_14s0066g02190	CW14	Cellular Process	X
VIT_18s0001g07220	Cyclin delta-2	Cellular Process	X
VIT_15s0021g01280	Cyclin-U4-1 (CycU4;1) CYCP4;1	Cellular Process	X
VIT_12s0059g01150	Dehydrogenase	Cellular Process	X
VIT_11s0016g05000	Dynein light chain LC8-type	Cellular Process	X
VIT_06s0061g00560	Exostosin FRA8 (Fragile fiber8)	Cellular Process	X
VIT_14s0068g00400	Hydrolase, alpha/beta fold family	Cellular Process	X
VIT_12s0035g01810	Mitotic checkpoint MAD1	Cellular Process	X
VIT_06s0061g00600	Nodulin family protein	Cellular Process	X
VIT_11s0118g00390	Oxidoreductase, 2OG-Fe(II) oxygenase	Cellular Process	X
VIT_18s0001g05600	Synaptonemal complex protein 1 (ZYP1A)	Cellular Process	X
VIT_14s0060g02000	ATPP2-B14	Cellular Process	X
VIT_17s0000g04000	Actin-related protein 4	Cellular Process	X
VIT_11s0016g04820	Agenet domain-containing protein	Cellular Process	X
VIT_04s0210g00110	AMP-dependent synthetase and ligase	Cellular Process	X
VIT_19s0135g00300	Ankyrin	Cellular Process	X
VIT_14s0081g00150	Ankyrin	Cellular Process	X
VIT_12s0059g00150	Ankyrin repeat	Cellular Process	X
VIT_12s0059g00100	Ankyrin repeat	Cellular Process	X
VIT_06s0004g04550	Ankyrin repeat	Cellular Process	X
VIT_01s0010g01380	Ankyrin repeat	Cellular Process	X
VIT_19s0015g02210	Ankyrin repeat protein	Cellular Process	X
VIT_07s0104g00950	Ankyrin repeat protein E4_8	Cellular Process	X
VIT_04s0008g02520	ATP binding protein	Cellular Process	X
VIT_01s0011g05180	Bet v I allergen	Cellular Process	X
VIT_15s0048g02260	Calcium-binding EF hand	Cellular Process	X
VIT_12s0034g01910	Cupin family protein	Cellular Process	X
VIT_17s0000g01810	Cyclin-dependent kinase G-2	Cellular Process	X
VIT_07s0031g00800	Cyclin-dependent kinase inhibitor KIP-related protein 7	Cellular Process	X
VIT_09s0002g09270	CYP82M1v4	Cellular Process	X
VIT_17s0000g05380	Dynein light chain LC8-type	Cellular Process	X
VIT_01s0011g05480	Dynein light subunit lc6, flagellar outer arm	Cellular Process	X
VIT_13s0019g02380	Exostosin	Cellular Process	X
VIT_11s0016g03370	Exostosin-like	Cellular Process	X
VIT_08s0058g00850	Gag-pol polyprotein	Cellular Process	X
VIT_01s0011g06330	Microtubule associated protein (MAP65-6)	Cellular Process	X
VIT_11s0103g00570	Microtubule-associated protein Rab GTPase	Cellular Process	X
VIT_04s0008g04750	Monooxygenase	Cellular Process	X
VIT_19s0093g00590	Myosin heavy chain-like protein	Cellular Process	X
VIT_02s0025g03760	Myosin-related	Cellular Process	X
VIT_18s0001g13970	Myosin-related	Cellular Process	X
VIT_10s0071g00100	NHL repeat-containing protein	Cellular Process	X
VIT_17s0000g05470	Nodulin	Cellular Process	X
VIT_04s0008g02640	PAP/fibrillin family	Cellular Process	X
VIT_08s0007g00820	Proteinase inhibitor	Cellular Process	X
VIT_04s0008g00530	Serine/threonine-protein kinase Aurora-1	Cellular Process	X
VIT_09s0002g04360	Thylakoid membrane phosphoprotein 14 kda, chloroplast precursor	Cellular Process	X
VIT_16s0050g00380	Tubulin beta-1	Cellular Process	X
VIT_11s0016g01120	Tubulin-tyrosine ligase	Cellular Process	X
VIT_04s0069g00510	WD-40 repeat family protein / beige-related	Cellular Process	X
VIT_11s0016g02480	2,3-diketo-5-methylthio-1-phosphopentane phosphatase	Cellular Process	X	X
VIT_11s0016g00770	Actin beta/gamma 1	Cellular Process	X	X
VIT_02s0025g03880	Agenet domain-containing protein	Cellular Process	X	X
VIT_04s0210g00140	AMP-dependent synthetase and ligase	Cellular Process	X	X
VIT_06s0004g03980	Ankyrin	Cellular Process	X	X
VIT_02s0025g04380	ATPP2-A13	Cellular Process	X	X
VIT_06s0004g01050	Calcineurin phosphoesterase	Cellular Process	X	X
VIT_00s0286g00020	Curculin (mannose-binding) lectin	Cellular Process	X	X
VIT_08s0007g08350	Cyclin-related	Cellular Process	X	X
VIT_02s0025g04860	CYP76B1	Cellular Process	X	X
VIT_02s0025g03320	CYP86A2	Cellular Process	X	X
VIT_18s0001g09400	Cytochrome b5 DIF-F (VvCytoB5)	Cellular Process	X	X
VIT_12s0034g01900	Globulin-like protein	Cellular Process	X	X
VIT_05s0049g01350	Kinesin phragmoplast-associated kinesin-related protein 2 (PAKRP2)	Cellular Process	X	X
VIT_01s0011g04400	Origin recognition complex subunit 4	Cellular Process	X	X
VIT_06s0004g01220	PAP/fibrillin family	Cellular Process	X	X
VIT_18s0001g10850	Patatin	Cellular Process	X	X
VIT_18s0001g10870	Patatin	Cellular Process	X	X
VIT_02s0025g04130	Rhomboid ATRBL2	Cellular Process	X	X
VIT_01s0146g00120	Amidohydrolase	Cellular Process		X
VIT_14s0171g00410	Ankyrin repeat	Cellular Process		X
VIT_02s0025g03700	ATP binding protein	Cellular Process		X
VIT_13s0019g04450	ATSYTA/NTMC2T1.1/NTMC2TYPE1.1/SYTA	Cellular Process		X
VIT_16s0022g01690	Band 7 family	Cellular Process		X
VIT_16s0050g00480	CYP715A1	Cellular Process		X
VIT_13s0074g00390	CYP77A2	Cellular Process		X
VIT_16s0039g00820	CYP89A5	Cellular Process		X
VIT_18s0086g00690	Exostosin	Cellular Process		X
VIT_18s0122g01400	Exostosin family protein	Cellular Process		X
VIT_13s0019g04750	Kinesin morphogenesis of root hair 2 (MRH2)	Cellular Process		X
VIT_18s0001g10090	Kinesin protein FRA1 (fragile fiber 1)	Cellular Process		X
VIT_04s0008g06210	Nodulin	Cellular Process		X
VIT_06s0061g00590	Nodulin family protein	Cellular Process		X
VIT_15s0045g00380	Phosphoesterase	Cellular Process		X
VIT_07s0104g00870	WD40	Cellular Process		X
VIT_15s0046g00160	WD-40 repeat	Cellular Process		X
VIT_12s0055g00490	Accumulation and replication of chloroplast 5	Cellular Process		X
VIT_14s0068g01630	Actin related protein 2	Cellular Process		X
VIT_18s0001g05260	Actin-related protein 3	Cellular Process		X
VIT_11s0016g00100	Adapter protein SPIKE1 (SPK1)	Cellular Process		X
VIT_00s0194g00140	Agenet domain-containing protein	Cellular Process		X
VIT_00s0194g00150	Agenet domain-containing protein	Cellular Process		X
VIT_05s0094g01160	Allyl alcohol dehydrogenase	Cellular Process		X
VIT_18s0001g01600	Ankyrin	Cellular Process		X
VIT_05s0165g00020	Ankyrin repeat	Cellular Process		X
VIT_13s0084g00460	Ankyrin repeat protein	Cellular Process		X
VIT_12s0059g00140	Ankyrin repeat protein	Cellular Process		X
VIT_13s0106g00070	Ankyrin repeat protein	Cellular Process		X
VIT_00s0207g00110	Antigen receptor	Cellular Process		X
VIT_11s0065g00060	ATP binding	Cellular Process		X
VIT_13s0147g00080	ATPase-like domain-containing	Cellular Process		X
VIT_15s0046g00960	Beclin 1 protein [Vitis vinifera]	Cellular Process		X
VIT_14s0081g00600	C-myc binding protein	Cellular Process		X
VIT_07s0005g06340	Cyclin dependent kinase inhibitor KIP-related protein 3	Cellular Process		X
VIT_01s0011g06320	Cyclin J18	Cellular Process		X
VIT_13s0064g00590	Cyclin-related	Cellular Process		X
VIT_03s0063g01500	CYP82C3	Cellular Process		X
VIT_16s0039g00900	CYP89A28	Cellular Process		X
VIT_00s0218g00080	Exostosin family protein	Cellular Process		X
VIT_12s0034g01930	Globulin-like protein	Cellular Process		X
VIT_00s0415g00040	Glycine-rich protein	Cellular Process		X
VIT_05s0020g01820	Integral membrane family protein UPF0497	Cellular Process		X
VIT_17s0000g05620	Integral membrane HPP family protein	Cellular Process		X
VIT_14s0006g00030	KH domain-containing protein	Cellular Process		X
VIT_09s0002g00030	KH domain-containing protein	Cellular Process		X
VIT_09s0002g00070	KH domain-containing protein	Cellular Process		X
VIT_00s0218g00050	Kinesin motor protein	Cellular Process		X
VIT_18s0001g13580	Kinesin motor protein	Cellular Process		X
VIT_04s0023g03060	Kinesin motor protein	Cellular Process		X
VIT_07s0031g00130	Kinesin protein FRA1 (fragile fiber 1)	Cellular Process		X
VIT_00s1667g00010	LEM3 (ligand-effect modulator 3) family protein	Cellular Process		X
VIT_13s0084g00080	MAP65/ASE1; t-snare	Cellular Process		X
VIT_17s0000g00240	Mei2 AML1	Cellular Process		X
VIT_00s0239g00140	Mei2 AML4	Cellular Process		X
VIT_06s0004g02360	Myosin-related	Cellular Process		X
VIT_16s0050g00100	Myosin-related	Cellular Process		X
VIT_04s0023g02850	NC domain-containing protein	Cellular Process		X
VIT_11s0118g00560	Nodulin	Cellular Process		X
VIT_18s0001g12490	O-methyltransferase	Cellular Process		X
VIT_17s0000g03640	Proline-rich protein precursor	Cellular Process		X
VIT_04s0079g00560	Protein binding / zinc ion binding	Cellular Process		X
VIT_10s0003g02490	SRG1 (senescence-related gene 1) oxidoreductase	Cellular Process		X
VIT_07s0104g00860	WD40	Cellular Process		X
VIT_09s0002g00460	WD-40 repeat family protein / beige-related	Cellular Process		X
VIT_16s0013g01510	WD-repeat protein 8	Cellular Process		X
VIT_07s0005g01090	ATP binding protein	Cellular Process		X
VIT_17s0000g08750	ATPase-like domain-containing	Cellular Process		X
VIT_14s0066g00870	ATPase-like domain-containing	Cellular Process		X
VIT_01s0026g00570	Bet v I allergen	Cellular Process		X
VIT_07s0031g02780	Cyclase/dehydrase	Cellular Process		X
VIT_08s0007g07120	Kelch-like protein 18	Cellular Process		X
VIT_08s0040g02590	Kinesin motor protein	Cellular Process		X
VIT_02s0025g02190	Short-chain dehydrogenase/reductase	Cellular Process		X
VIT_00s0582g00030	Syntaxin-51	Cellular Process		X
VIT_12s0059g00690	2-alkenal reductase	Cellular Process		X
VIT_07s0005g04450	7S globulin precursor, basic	Cellular Process		X
VIT_07s0005g04690	7S globulin precursor, basic	Cellular Process		X
VIT_05s0094g01140	Allyl alcohol dehydrogenase	Cellular Process		X
VIT_05s0094g01150	Allyl alcohol dehydrogenase	Cellular Process		X
VIT_05s0094g01130	Allyl alcohol dehydrogenase	Cellular Process		X
VIT_15s0107g00450	AMP-dependent synthetase and ligase	Cellular Process		X
VIT_00s0269g00140	Ankyrin	Cellular Process		X
VIT_05s0029g01430	Ankyrin	Cellular Process		X
VIT_17s0000g06050	Ankyrin protein kinase	Cellular Process		X
VIT_12s0028g04020	Ankyrin repeat	Cellular Process		X
VIT_19s0015g02280	Ankyrin repeat	Cellular Process		X
VIT_12s0028g04040	Ankyrin repeat	Cellular Process		X
VIT_12s0059g00080	Ankyrin repeat	Cellular Process		X
VIT_13s0106g00060	Ankyrin repeat	Cellular Process		X
VIT_18s0001g14720	Ankyrin repeat family protein	Cellular Process		X
VIT_16s0050g01380	Ankyrin repeat protein	Cellular Process		X
VIT_13s0067g02950	Appr-1-p processing enzyme	Cellular Process		X
VIT_03s0038g02970	Ataxia telangiectasia and Rad3 related	Cellular Process		X
VIT_17s0000g08310	Ataxia-telangiectasia mutated protein (Atm)	Cellular Process		X
VIT_17s0000g08320	Ataxia-telangiectasia mutated protein (Atm)	Cellular Process		X
VIT_11s0052g00160	ATP binding , related	Cellular Process		X
VIT_01s0010g00320	ATPase	Cellular Process		X
VIT_16s0100g00180	ATP-dependent Clp protease ClpB protein	Cellular Process		X
VIT_03s0180g00310	ATP-dependent Clp protease ClpB protein	Cellular Process		X
VIT_07s0005g05810	ATP-dependent Clp protease ClpB protein	Cellular Process		X
VIT_15s0048g01730	Aurora kinase 3	Cellular Process		X
VIT_03s0063g00600	Autophagy-related protein 2	Cellular Process		X
VIT_01s0137g00070	B-keto acyl reductase	Cellular Process		X
VIT_00s0981g00010	Brain protein 44	Cellular Process		X
VIT_02s0025g01640	Calcineurin B 4-1	Cellular Process		X
VIT_04s0008g00950	Calcineurin B protein 10	Cellular Process		X
VIT_04s0044g01270	Calcineurin phosphoesterase	Cellular Process		X
VIT_06s0004g06030	Calcium/calmodulin-regulated receptor kinase	Cellular Process		X
VIT_01s0146g00010	Calreticulin	Cellular Process		X
VIT_07s0141g00280	CDKC;1; CDKC;1 (CYCLIN-dependent kinase C;1)	Cellular Process		X
VIT_08s0007g05500	Condensin subunit 1	Cellular Process		X
VIT_13s0067g02200	CTV.22	Cellular Process		X
VIT_00s0347g00090	Curculin (mannose-binding) lectin	Cellular Process		X
VIT_08s0056g00210	Cyclin-dependent kinase B1;2	Cellular Process		X
VIT_18s0122g00550	Cyclin-dependent kinase B2;1	Cellular Process		X
VIT_05s0094g01220	CYP706A6	Cellular Process		X
VIT_02s0025g04890	CYP76B1	Cellular Process		X
VIT_15s0048g01550	CYP76C1	Cellular Process		X
VIT_10s0071g00970	D111/G-patch domain-containing protein	Cellular Process		X
VIT_17s0000g07630	DEL1 (DP-E2F-like 1)	Cellular Process		X
VIT_14s0108g01300	Division regulator MinE, Plastid	Cellular Process		X
VIT_08s0007g07140	Esterase/lipase/thioesterase family protein	Cellular Process		X
VIT_03s0038g00680	Exostosin	Cellular Process		X
VIT_07s0141g00720	fimbrin 1	Cellular Process		X
VIT_00s0333g00010	fimbrin 1	Cellular Process		X
VIT_00s1365g00010	fimbrin 1	Cellular Process		X
VIT_04s0023g02600	folate transporter 1	Cellular Process		X
VIT_00s0568g00020	Gag-pol polyprotein	Cellular Process		X
VIT_07s0104g01350	Integral membrane family protein UPF0497	Cellular Process		X
VIT_01s0127g00450	Iron sulfur cluster assembly protein 1	Cellular Process		X
VIT_08s0007g03330	Iron-sulfur assembly protein IscA 2	Cellular Process		X
VIT_11s0103g00180	Kinesin 4 motor protein	Cellular Process		X
VIT_19s0015g01710	Kinesin family member 22	Cellular Process		X
VIT_12s0057g00450	Kinesin motor	Cellular Process		X
VIT_02s0033g00740	Kinesin motor	Cellular Process		X
VIT_09s0096g00780	Kinesin motor	Cellular Process		X
VIT_08s0007g05340	Kinesin motor protein	Cellular Process		X
VIT_13s0019g00970	Kinesin motor protein	Cellular Process		X
VIT_02s0033g00910	Kinesin motor protein	Cellular Process		X
VIT_14s0128g00460	Kinesin motor protein	Cellular Process		X
VIT_02s0025g01530	Membrane protein-like	Cellular Process		X
VIT_16s0039g00160	Metallophosphoesterase	Cellular Process		X
VIT_01s0026g02120	Microtubule end binding protein 1 (EB1)	Cellular Process		X
VIT_08s0040g03290	Mini-chromosome maintenance protein MCM8	Cellular Process		X
VIT_04s0044g00230	Monooxygenase (MO2)	Cellular Process		X
VIT_04s0210g00100	Mucin protein	Cellular Process		X
VIT_14s0081g00160	Myosin-like protein XIC	Cellular Process		X
VIT_10s0042g00320	Myosin-like protein XIH	Cellular Process		X
VIT_04s0008g01990	Myosin-like protein XI-I	Cellular Process		X
VIT_09s0054g01300	Myosin-like protein XIK	Cellular Process		X
VIT_08s0032g00410	Myosin-like protein XIK	Cellular Process		X
VIT_01s0026g02660	Negatively light-regulated protein	Cellular Process		X
VIT_13s0106g00460	NHL repeat-containing protein	Cellular Process		X
VIT_14s0068g01890	Nodulin	Cellular Process		X
VIT_01s0026g02290	Origin recognition complex subunit 6	Cellular Process		X
VIT_13s0074g00230	Outer envelope protein omp24	Cellular Process		X
VIT_18s0001g01430	Oxidoreductase N-terminal domain-containing	Cellular Process		X
VIT_15s0048g01140	Pex16 shrunken seed protein (SSE1)	Cellular Process		X
VIT_02s0154g00610	Pex19 protein	Cellular Process		X
VIT_11s0016g02940	Profilin 1	Cellular Process		X
VIT_00s0194g00300	Proline-rich family protein	Cellular Process		X
VIT_00s0233g00140	Protein NAP1 (Nck-associated protein 1)	Cellular Process		X
VIT_11s0118g00500	Protein OS-9	Cellular Process		X
VIT_12s0028g03360	Serine/threonine-protein kinase bub1,checkpoint-associated	Cellular Process		X
VIT_08s0040g03400	Short-chain dehydrogenase/reductase	Cellular Process		X
VIT_16s0039g01160	Sorting nexin 1	Cellular Process		X
VIT_01s0011g00370	SP1L2 (SPIRAL2)	Cellular Process		X
VIT_04s0008g05820	Stromal cell-derived factor 2 protein precursor (SDF2 protein)	Cellular Process		X
VIT_05s0049g01710	Transducin family protein / WD-40 repeat	Cellular Process		X
VIT_19s0140g00190	Transducin protein	Cellular Process		X
VIT_10s0116g00610	Tubulin alpha	Cellular Process		X
VIT_05s0077g00230	Tubulin alpha 4	Cellular Process		X
VIT_00s1322g00010	Tubulin alpha-3 chain	Cellular Process		X
VIT_18s0001g08300	Tubulin alpha-6 chain	Cellular Process		X
VIT_09s0002g02190	Tubulin beta-1	Cellular Process		X
VIT_08s0040g00980	Tubulin beta-1 chain	Cellular Process		X
VIT_09s0018g01100	Tubulin beta-2 chain	Cellular Process		X
VIT_09s0002g02180	Tubulin beta-5 chain	Cellular Process		X
VIT_17s0000g02450	Tubulin beta-6	Cellular Process		X
VIT_13s0084g00320	Tubulin beta-6 chain	Cellular Process		X
VIT_00s0768g00020	Tubulin beta-6 chain	Cellular Process		X
VIT_06s0080g00820	Tubulin beta-6 chain	Cellular Process		X
VIT_15s0024g01050	Tubulin beta-8	Cellular Process		X
VIT_12s0059g01110	Tubulin beta-8	Cellular Process		X
VIT_03s0038g00190	Tubulin beta-8	Cellular Process		X
VIT_08s0007g05590	Tubulin beta-8 chain	Cellular Process		X
VIT_10s0003g03230	Tubulin folding cofactor D	Cellular Process		X
VIT_18s0041g01550	Tubulin, Beta 2	Cellular Process		X
VIT_00s0324g00080	UDP-glucoronosyl and UDP-glucosyl transferase	Cellular Process		X
VIT_14s0036g00890	UDP-N-acetylglucosamine--peptide N-acetylglucosaminyltransferase	Cellular Process		X
VIT_12s0057g01610	WD-40 repeat family protein / beige-related	Cellular Process		X
VIT_19s0015g02190	WD-40 repeat family protein / beige-related	Cellular Process		X
VIT_18s0001g15130	WD40 repeat protein	Cellular Process		X
VIT_06s0061g01450	XS domain-containing protein	Cellular Process		X
VIT_14s0066g01710	Leaf senescence protein	Developmental Process	X
VIT_07s0005g02730	Myb Radialis	Developmental Process	X
VIT_14s0066g01820	SAG101 (senescence-associated gene 101)	Developmental Process	X
VIT_09s0002g00420	Senescence-associated protein	Developmental Process	X
VIT_18s0001g03610	Auxin-independent growth promoter	Developmental Process	X
VIT_14s0083g00910	Auxin-independent growth promoter	Developmental Process	X
VIT_14s0083g00940	Auxin-independent growth promoter	Developmental Process	X
VIT_04s0008g07340	Constans-like 4	Developmental Process	X
VIT_08s0105g00600	Late embryogenesis abundant protein B19.3	Developmental Process	X
VIT_04s0044g01060	Leaf senescence related protein-like	Developmental Process	X
VIT_04s0044g01070	Leaf senescence related protein-like	Developmental Process	X
VIT_11s0016g03860	Raspberry3	Developmental Process	X
VIT_06s0004g03770	Embryo-specific protein	Developmental Process	X
VIT_01s0146g00260	Nodulin MtN3	Developmental Process	X
VIT_19s0014g01050	UNE1 (unfertilized embryo sac 1)	Developmental Process	X
VIT_04s0008g04380	Vernalization insensitive 3	Developmental Process	X
VIT_00s0313g00070	MIKC-Type MADS Box Genes Family (VvSVP1)	Developmental Process	X
VIT_17s0000g01230	MIKC-Type MADS Box Genes Family (VvTM8)	Developmental Process	X
VIT_04s0079g00410	CIR1/RVE2 (circadian 1)	Developmental Process	X
VIT_14s0083g00640	Constans 2 (COL2)	Developmental Process	X
VIT_00s0194g00070	Constans-like 10	Developmental Process	X
VIT_12s0057g01350	Constans-like 9	Developmental Process	X
VIT_04s0008g00660	Early flowering 3	Developmental Process	X
VIT_11s0016g01370	Early flowering 4	Developmental Process	X
VIT_04s0008g03660	Embryonic flower 1	Developmental Process	X
VIT_19s0014g03410	Late embryogenesis abundant protein	Developmental Process	X
VIT_07s0151g00310	NIMA protein kinase NEK1	Developmental Process	X
VIT_13s0047g00110	Ripening regulated protein DDTFR8	Developmental Process	X
VIT_05s0102g00460	RPD1 (root primordium defective 1)	Developmental Process	X
VIT_06s0004g03390	TET3 (tetraspanin3)	Developmental Process	X
VIT_18s0001g00100	Auxin-independent growth promoter	Developmental Process	X	X
VIT_06s0080g00790	MYB divaricata	Developmental Process	X	X
VIT_17s0000g09210	No pollen (Osnop)	Developmental Process	X	X
VIT_03s0063g02350	Organ-specific protein S2	Developmental Process	X	X
VIT_00s0357g00010	Senescence-associated protein	Developmental Process	X	X
VIT_02s0025g04390	SEU1 protein	Developmental Process	X	X
VIT_16s0100g00700	TFL1 (Terminal flower 1), VvFLT1C	Developmental Process	X	X
VIT_08s0007g01650	Auxin-independent growth promoter	Developmental Process		X
VIT_01s0011g05000	Auxin-independent growth promoter	Developmental Process		X
VIT_01s0011g00110	MIKC-Type MADS Box Genes Family (VvSEP4)	Developmental Process		X
VIT_19s0014g03130	Stem-specific protein TSJT1	Developmental Process		X
VIT_11s0016g05490	Actin 6 ARP6	Developmental Process		X
VIT_04s0008g02670	Cryptochrome DASH	Developmental Process		X
VIT_07s0031g00320	Curly leaf PHCLF1	Developmental Process		X
VIT_04s0008g03650	Embryonic flower 1	Developmental Process		X
VIT_08s0007g04240	Late embryogenesis abundant protein	Developmental Process		X
VIT_02s0025g02550	Late embryogenesis abundant protein	Developmental Process		X
VIT_14s0068g01800	MIKC-Type MADS Box Genes Family (VvFLC2)	Developmental Process		X
VIT_18s0001g07650	VIN3	Developmental Process		X
VIT_18s0001g11360	VRN1 (reduced vernalization response 1)	Developmental Process		X
VIT_05s0020g03380	WNK1 (with no lysine (K) 1)	Developmental Process		X
VIT_05s0020g01420	FPF1 (flowering promoting factor 1)	Developmental Process		X
VIT_01s0026g00810	Leaf senescence protein	Developmental Process		X
VIT_01s0011g05810	Adagio protein 1	Developmental Process		X
VIT_03s0038g03240	Auxin-independent growth promoter	Developmental Process		X
VIT_10s0116g00130	Auxin-independent growth promoter	Developmental Process		X
VIT_00s1353g00010	BAM1 (big apical meristem 1)	Developmental Process		X
VIT_01s0146g00360	Constans-like 14	Developmental Process		X
VIT_14s0068g01380	Constans-like 14	Developmental Process		X
VIT_01s0244g00060	C-Terminal Domain Phosphatase-like 3	Developmental Process		X
VIT_13s0019g04530	Early flowering 6	Developmental Process		X
VIT_00s0333g00040	Early tobacco anther 1, putative	Developmental Process		X
VIT_00s2397g00010	EMB2261	Developmental Process		X
VIT_16s0050g02690	EMB2261	Developmental Process		X
VIT_14s0128g00700	EMB2261 (embryo defective 2261)	Developmental Process		X
VIT_04s0023g02140	EMB2261 (embryo defective 2261)	Developmental Process		X
VIT_04s0008g01680	EMB2745	Developmental Process		X
VIT_15s0046g02130	EMB3001 (embryo defective 3001)	Developmental Process		X
VIT_03s0038g03720	fertility restorer	Developmental Process		X
VIT_15s0046g02090	Late embryogenesis abundant group 14	Developmental Process		X
VIT_18s0001g15520	Leaf senescence protein	Developmental Process		X
VIT_17s0000g05000	MIKC-Type MADS Box Genes Family (VvSEP2)	Developmental Process		X
VIT_03s0063g01160	Nodulin 1A, Senescence-associated	Developmental Process		X
VIT_03s0063g01250	Nodulin 1A, Senescence-associated	Developmental Process		X
VIT_03s0063g01320	Nodulin 1A, senescence-associated	Developmental Process		X
VIT_03s0063g01150	Nodulin 1A, Senescence-associated	Developmental Process		X
VIT_09s0002g03410	Phytochrome-associated protein 1 (PAP1)	Developmental Process		X
VIT_14s0006g02510	Plastid movement impaired 15 (PMI15)	Developmental Process		X
VIT_05s0062g00140	PRD1	Developmental Process		X
VIT_14s0066g01830	SAG101 (senescence-associated gene 101)	Developmental Process		X
VIT_18s0001g01210	Senescence-inducible chloroplast stay-green protein 2	Developmental Process		X
VIT_11s0016g02360	TET2 (tetraspanin2)	Developmental Process		X
VIT_02s0025g03910	VIP3 (vernalization independence 3); nucleotide binding	Developmental Process		X
VIT_15s0024g00930	VRN1 (reduced vernalization response 1)	Developmental Process		X
VIT_00s0174g00230	Zinc finger (FYVE type)	Developmental Process		X
VIT_12s0035g00970	Evolutionarily conserved C-terminal region 11 ECT11	DNA/RNA Metabolic Process	X
VIT_06s0009g01900	Ssu72	DNA/RNA Metabolic Process	X
VIT_15s0046g01500	Translation initiation factor eIF-1A	DNA/RNA Metabolic Process	X
VIT_06s0009g01570	C2H2 zinc-finger protein SERRATE (SE)	DNA/RNA Metabolic Process	X
VIT_09s0096g00430	C2-HC type zinc finger protein C.e-MyT1	DNA/RNA Metabolic Process	X
VIT_06s0009g02220	CRR2 (chlororespiratory reduction 2)	DNA/RNA Metabolic Process	X
VIT_08s0007g08560	Cytoplasmic tRNA 2-thiolation protein 2	DNA/RNA Metabolic Process	X
VIT_17s0000g06950	DEAH (Asp-Glu-Ala-His) box polypeptide 16	DNA/RNA Metabolic Process	X
VIT_09s0002g01120	Exportin PAUSED	DNA/RNA Metabolic Process	X
VIT_05s0020g02510	Guanylate kinase	DNA/RNA Metabolic Process	X
VIT_18s0001g08320	IMP dehydrogenase/GMP reductase	DNA/RNA Metabolic Process	X
VIT_16s0050g01840	Nucleoside triphosphatase	DNA/RNA Metabolic Process	X
VIT_01s0026g02140	Regulator of chromosome condensation (RCC1)	DNA/RNA Metabolic Process	X
VIT_02s0025g03740	Translation initiation factor eIF-2B alpha subunit	DNA/RNA Metabolic Process	X
VIT_18s0001g10430	Trimethylguanosine synthase	DNA/RNA Metabolic Process	X
VIT_01s0010g03650	Alkylated DNA repair protein alkB	DNA/RNA Metabolic Process	X
VIT_08s0058g00500	Breast cancer susceptibility protein 2b	DNA/RNA Metabolic Process	X
VIT_09s0002g02240	Chaperonin GroEL	DNA/RNA Metabolic Process	X
VIT_19s0085g01200	CTP synthase	DNA/RNA Metabolic Process	X
VIT_02s0025g03950	DEAD box RNA helicase	DNA/RNA Metabolic Process	X
VIT_17s0000g03030	DEAH (Asp-Glu-Ala-His) box polypeptide 36	DNA/RNA Metabolic Process	X
VIT_00s0194g00020	DNA-directed RNA polymerase II subunit D	DNA/RNA Metabolic Process	X
VIT_06s0004g03730	DNA-directed RNA polymerase III subunit C1	DNA/RNA Metabolic Process	X
VIT_07s0031g00950	Exonuclease	DNA/RNA Metabolic Process	X
VIT_05s0077g01010	HCF107 (high chlorophyll fluorescent 107)	DNA/RNA Metabolic Process	X
VIT_00s0510g00040	Pre-rRNA processing protein ESF1	DNA/RNA Metabolic Process	X
VIT_14s0030g01850	Pseudouridylate synthase	DNA/RNA Metabolic Process	X
VIT_14s0083g01020	Regulator of chromosome condensation (RCC1)	DNA/RNA Metabolic Process	X
VIT_15s0046g02910	Ribosomal protein L21, chloroplast / CL21 (RPL21) 50S	DNA/RNA Metabolic Process	X
VIT_13s0067g01820	Ribosomal protein S4 (RPS4D) 40S	DNA/RNA Metabolic Process	X
VIT_07s0104g01150	RNA-binding protein	DNA/RNA Metabolic Process	X
VIT_11s0065g00160	Splicing factor YT521-B	DNA/RNA Metabolic Process	X
VIT_13s0064g01270	TRNA/rRNA methyltransferase (SpoU)	DNA/RNA Metabolic Process	X
VIT_01s0010g00240	CTP-synthetase	DNA/RNA Metabolic Process	X
VIT_01s0146g00100	ACT domain containing protein (ACR4)	DNA/RNA Metabolic Process	X
VIT_10s0042g01180	ARGONAUTE 2 (AGO2)	DNA/RNA Metabolic Process	X
VIT_01s0010g00920	Chaperonin GroEL	DNA/RNA Metabolic Process	X
VIT_05s0051g00340	Chaperonin GroEL	DNA/RNA Metabolic Process	X
VIT_06s0004g00240	Chaperonin GroEL	DNA/RNA Metabolic Process	X
VIT_13s0019g01290	Crossover junction endonuclease MUS81	DNA/RNA Metabolic Process	X
VIT_19s0085g00510	DEAD box RNA helicase (RH10)	DNA/RNA Metabolic Process	X
VIT_11s0016g00630	DEAD-box ATP-dependent RNA helicase 17	DNA/RNA Metabolic Process	X
VIT_03s0091g00200	DNA repair protein REV1	DNA/RNA Metabolic Process	X
VIT_03s0063g02660	DNA-3-methyladenine glycosylase II	DNA/RNA Metabolic Process	X
VIT_13s0064g01260	DNA-damage-repair/toleration protein (DRT100)	DNA/RNA Metabolic Process	X
VIT_08s0007g05540	DNA-directed RNA polymerase II subunit E	DNA/RNA Metabolic Process	X
VIT_11s0016g01280	DNA-directed RNA polymerase III subunit C4	DNA/RNA Metabolic Process	X
VIT_10s0003g02180	Exonuclease-1	DNA/RNA Metabolic Process	X
VIT_07s0104g00700	Exosome complex component RRP4	DNA/RNA Metabolic Process	X
VIT_08s0007g08140	Helicase	DNA/RNA Metabolic Process	X
VIT_06s0004g04270	Histone H2A.4 HTA12	DNA/RNA Metabolic Process	X
VIT_06s0004g05740	IMP dehydrogenase/GMP reductase	DNA/RNA Metabolic Process	X
VIT_17s0000g07990	IS10 transposase	DNA/RNA Metabolic Process	X
VIT_00s0184g00040	Mini-chromosome maintenance protein MCM6	DNA/RNA Metabolic Process	X
VIT_03s0097g00530	Molecular chaperone DnaK	DNA/RNA Metabolic Process	X
VIT_14s0060g00160	Nuclear pore complex protein Nup98-Nup96	DNA/RNA Metabolic Process	X
VIT_17s0000g01720	Nucleolar protein 58	DNA/RNA Metabolic Process	X
VIT_15s0021g02200	Nucleoporin 62kDa	DNA/RNA Metabolic Process	X
VIT_01s0010g01080	Phosphoribulokinase/uridine kinase	DNA/RNA Metabolic Process	X
VIT_11s0016g04500	Protein phosphatase 2 (formerly 2A), regulatory subunit B'	DNA/RNA Metabolic Process	X
VIT_03s0180g00270	Pseudouridine synthase	DNA/RNA Metabolic Process	X
VIT_08s0032g00280	Regulator of chromosome condensation (RCC1)	DNA/RNA Metabolic Process	X
VIT_05s0020g01140	Ribosomal protein L18	DNA/RNA Metabolic Process	X
VIT_12s0034g01020	Ribosomal protein L18	DNA/RNA Metabolic Process	X
VIT_17s0000g09390	Ribosomal protein L19	DNA/RNA Metabolic Process	X
VIT_00s0616g00020	Ribosomal protein L19	DNA/RNA Metabolic Process	X
VIT_06s0061g00770	Ribosomal protein L9, chloroplast (CL9) 50S	DNA/RNA Metabolic Process	X
VIT_05s0077g00450	Ribosomal protein S1 30S	DNA/RNA Metabolic Process	X
VIT_18s0001g14620	Ribosomal protein S16	DNA/RNA Metabolic Process	X
VIT_00s0592g00010	Thymidine kinase	DNA/RNA Metabolic Process	X
VIT_02s0025g01480	Translation initiation factor eIF-3 subunit 10	DNA/RNA Metabolic Process	X
VIT_08s0007g00970	Translation initiation factor eIF-3 subunit 3	DNA/RNA Metabolic Process	X
VIT_18s0001g10100	Ubiquitin-conjugating enzyme E2 I	DNA/RNA Metabolic Process	X
VIT_04s0008g05620	Adenine phosphoribosyltransferase	DNA/RNA Metabolic Process	X	X
VIT_13s0064g00650	ATAB2	DNA/RNA Metabolic Process	X	X
VIT_11s0016g02340	Cytidine deaminase	DNA/RNA Metabolic Process	X	X
VIT_10s0071g00120	DNA binding	DNA/RNA Metabolic Process	X	X
VIT_04s0044g01300	DNA cross-link repair protein	DNA/RNA Metabolic Process	X	X
VIT_08s0007g06490	DNA polymerase delta, subunit B	DNA/RNA Metabolic Process	X	X
VIT_17s0000g04830	DNA Polymerase epsilon, subunit B	DNA/RNA Metabolic Process	X	X
VIT_14s0060g01530	DNA polymerase III subunit epsilon	DNA/RNA Metabolic Process	X	X
VIT_02s0033g00190	DNA replication licensing factor MCM2	DNA/RNA Metabolic Process	X	X
VIT_01s0010g00020	DNA-3-methyladenine glycosidase I	DNA/RNA Metabolic Process	X	X
VIT_05s0049g00100	DNA-binding protein	DNA/RNA Metabolic Process	X	X
VIT_15s0046g01420	Exonuclease RRP41 (RRP41)	DNA/RNA Metabolic Process	X	X
VIT_11s0037g00860	Haemolysin-III related	DNA/RNA Metabolic Process	X	X
VIT_16s0050g02440	HAT dimerisation domain-containing protein	DNA/RNA Metabolic Process	X	X
VIT_07s0104g00510	MRNA-binding protein precursor	DNA/RNA Metabolic Process	X	X
VIT_17s0000g10280	Nucleotide diphosphate kinase II, chloroplast (NDPK2)	DNA/RNA Metabolic Process	X	X
VIT_09s0002g06030	Periodic tryptophan protein 2	DNA/RNA Metabolic Process	X	X
VIT_18s0001g00960	Pseudouridine synthase	DNA/RNA Metabolic Process	X	X
VIT_11s0016g02060	RecA	DNA/RNA Metabolic Process	X	X
VIT_00s0252g00080	Ribosomal protein S4	DNA/RNA Metabolic Process	X	X
VIT_09s0096g00550	C2-HC type zinc finger protein C.e-MyT1	DNA/RNA Metabolic Process		X
VIT_09s0096g00490	C2-HC type zinc finger protein C.e-MyT1	DNA/RNA Metabolic Process		X
VIT_06s0004g04250	Histone H2B	DNA/RNA Metabolic Process		X
VIT_06s0004g03890	Histone H4	DNA/RNA Metabolic Process		X
VIT_02s0025g03730	Translation initiation factor eIF-2B alpha subunit	DNA/RNA Metabolic Process		X
VIT_08s0056g01090	5'-3' exoribonuclease 2	DNA/RNA Metabolic Process		X
VIT_18s0001g02200	8-oxoguanine-DNA glycosylase (OGG1)	DNA/RNA Metabolic Process		X
VIT_07s0005g05670	Alba, DNA binding	DNA/RNA Metabolic Process		X
VIT_14s0006g00760	ATP-dependent RNA helicase	DNA/RNA Metabolic Process		X
VIT_01s0010g00090	BRCA1 interacting protein C-terminal helicase 1	DNA/RNA Metabolic Process		X
VIT_01s0026g00420	Bromo adjacent homology (BAH) domain-containing protein	DNA/RNA Metabolic Process		X
VIT_07s0005g03680	CCR4-NOT complex subunit CAF16	DNA/RNA Metabolic Process		X
VIT_00s0144g00210	CCR4-NOT transcription complex, subunit 1	DNA/RNA Metabolic Process		X
VIT_06s0004g00840	DEAD box RNA helicase	DNA/RNA Metabolic Process		X
VIT_09s0002g06910	DNA polymerase V	DNA/RNA Metabolic Process		X
VIT_06s0004g03600	DNA repair protein RAD51 homolog 2	DNA/RNA Metabolic Process		X
VIT_05s0062g00860	DNA topoisomerase III alpha	DNA/RNA Metabolic Process		X
VIT_09s0002g00160	Histone H2A.4 HTA12	DNA/RNA Metabolic Process		X
VIT_00s0194g00360	Histone H2A.4 HTA12	DNA/RNA Metabolic Process		X
VIT_17s0000g06660	HNH endonuclease domain-containing protein	DNA/RNA Metabolic Process		X
VIT_00s0269g00050	IMP dehydrogenase/GMP reductase	DNA/RNA Metabolic Process		X
VIT_13s0158g00230	IMP dehydrogenase/GMP reductase	DNA/RNA Metabolic Process		X
VIT_13s0106g00510	Maternal effect embryo arrest 5	DNA/RNA Metabolic Process		X
VIT_09s0096g01000	Nuclear pore complex protein Nup155 (Nucleoporin 155)	DNA/RNA Metabolic Process		X
VIT_12s0059g01670	Nuclear ribonuclease Z	DNA/RNA Metabolic Process		X
VIT_07s0005g04820	PAPA-1	DNA/RNA Metabolic Process		X
VIT_19s0085g00710	Poly(A) binding protein 8	DNA/RNA Metabolic Process		X
VIT_14s0060g02400	PWWP domain-containing protein	DNA/RNA Metabolic Process		X
VIT_17s0000g07970	RDR2 (RNA-dependent RNA polymerase 2)	DNA/RNA Metabolic Process		X
VIT_13s0019g03540	Regulator of nonsense transcripts 2 UPF2	DNA/RNA Metabolic Process		X
VIT_14s0060g00010	Ribosomal protein L21	DNA/RNA Metabolic Process		X
VIT_14s0066g00560	Ribosomal protein L27A (RPL27aC) 60S	DNA/RNA Metabolic Process		X
VIT_01s0011g02080	Ribosomal protein L36a/L44 (RPL36aB) 60S	DNA/RNA Metabolic Process		X
VIT_18s0001g03850	Ribosomal protein S10 30S	DNA/RNA Metabolic Process		X
VIT_18s0041g01130	RNA binding	DNA/RNA Metabolic Process		X
VIT_18s0075g00550	RuvB DNA helicase protein	DNA/RNA Metabolic Process		X
VIT_15s0107g00230	Splicing factor 3B subunit 3	DNA/RNA Metabolic Process		X
VIT_15s0024g01220	Splicing factor 3B subunit 3	DNA/RNA Metabolic Process		X
VIT_01s0026g00230	U4/U6 small nuclear ribonucleoprotein PRP31	DNA/RNA Metabolic Process		X
VIT_08s0058g00840	U4/U6 small nuclear ribonucleoprotein PRP4	DNA/RNA Metabolic Process		X
VIT_14s0060g02240	U6 snRNA-associated Sm-like protein LSm4	DNA/RNA Metabolic Process		X
VIT_09s0018g01120	Zinc finger and C2 domain protein	DNA/RNA Metabolic Process		X
VIT_09s0096g00270	C2-HC type zinc finger protein C.e-MyT1	DNA/RNA Metabolic Process		X
VIT_04s0008g07220	Chloroplast nucleoid DNA binding protein	DNA/RNA Metabolic Process		X
VIT_08s0040g00230	Exportin 7	DNA/RNA Metabolic Process		X
VIT_06s0004g04170	Methyl-CpG-binding domain-containing protein	DNA/RNA Metabolic Process		X
VIT_00s0227g00130	A/G-specific adenine glycosylase	DNA/RNA Metabolic Process		X
VIT_19s0015g00640	ABA hypersensitive germination (AHG)2	DNA/RNA Metabolic Process		X
VIT_13s0019g04470	Adenosine kinase 2	DNA/RNA Metabolic Process		X
VIT_08s0105g00570	Adenosine/AMP deaminase active site	DNA/RNA Metabolic Process		X
VIT_07s0129g00060	Adenylylsulfate kinase	DNA/RNA Metabolic Process		X
VIT_04s0043g00660	Aminoimidazolecarboximide ribonucleotide transformylase	DNA/RNA Metabolic Process		X
VIT_09s0002g00300	APUM23 (Arabidopsis PUMILIO 23)	DNA/RNA Metabolic Process		X
VIT_17s0053g00160	Apyrase	DNA/RNA Metabolic Process		X
VIT_15s0046g00050	Arginine/serine-rich splicing factor RSP31 (RSP31)	DNA/RNA Metabolic Process		X
VIT_19s0014g01840	Argonaute1-1	DNA/RNA Metabolic Process		X
VIT_15s0048g00940	ATP-dependent DNA helicase 2 subunit 2	DNA/RNA Metabolic Process		X
VIT_01s0010g02780	ATP-dependent RNA helicase	DNA/RNA Metabolic Process		X
VIT_14s0060g02020	ATPP2-B15 (Phloem protein 2-B15)	DNA/RNA Metabolic Process		X
VIT_12s0059g01120	CAF protein	DNA/RNA Metabolic Process		X
VIT_16s0050g02050	Casein kinase II subunit beta'	DNA/RNA Metabolic Process		X
VIT_18s0001g05590	CCR4-NOT transcription complex subunit 6	DNA/RNA Metabolic Process		X
VIT_06s0080g01090	CCR4-NOT transcription complex subunit 7/8	DNA/RNA Metabolic Process		X
VIT_14s0060g01500	CCR4-NOT transcription complex, subunit 3	DNA/RNA Metabolic Process		X
VIT_13s0106g00170	Cig3	DNA/RNA Metabolic Process		X
VIT_12s0035g00160	Cleavage and polyadenylation specificity factor subunit 3	DNA/RNA Metabolic Process		X
VIT_11s0103g00750	CMP/dCMP deaminase, zinc-binding	DNA/RNA Metabolic Process		X
VIT_04s0008g05280	CRR2 (chlororespiratory reduction 2)	DNA/RNA Metabolic Process		X
VIT_13s0019g04020	CTP synthase	DNA/RNA Metabolic Process		X
VIT_14s0006g02280	Cyclin-dependent kinase D1;2	DNA/RNA Metabolic Process		X
VIT_14s0030g01610	Cytidine/deoxycytidylate deaminase	DNA/RNA Metabolic Process		X
VIT_00s0525g00010	DEAD box RNA helicase RH16	DNA/RNA Metabolic Process		X
VIT_11s0016g05090	DEAD box RNA helicase	DNA/RNA Metabolic Process		X
VIT_08s0007g03740	DEAD box RNA helicase (PRH75)	DNA/RNA Metabolic Process		X
VIT_05s0049g02360	DEAD/DEAH box helicase (RH10)	DNA/RNA Metabolic Process		X
VIT_00s0794g00010	DEAD/DEAH box RNA helicase protein RH16	DNA/RNA Metabolic Process		X
VIT_00s0441g00010	DEAD/DEAH box RNA helicase protein RH16	DNA/RNA Metabolic Process		X
VIT_11s0149g00390	Diadenosine tetraphosphatase	DNA/RNA Metabolic Process		X
VIT_14s0006g01950	DNA excision repair protein ERCC-6	DNA/RNA Metabolic Process		X
VIT_01s0011g03440	DNA mismatch repair protein	DNA/RNA Metabolic Process		X
VIT_16s0039g00730	DNA polymerase delta, subunit D	DNA/RNA Metabolic Process		X
VIT_06s0061g01610	DNA polymerase epsilon, subunit A	DNA/RNA Metabolic Process		X
VIT_01s0026g00650	DNA polymerase lambda subunit	DNA/RNA Metabolic Process		X
VIT_04s0008g03960	DNA polymerase theta subunit	DNA/RNA Metabolic Process		X
VIT_05s0051g00930	DNA primase large subunit	DNA/RNA Metabolic Process		X
VIT_06s0009g01590	DNA repair protein Nse1	DNA/RNA Metabolic Process		X
VIT_18s0001g02370	DNA replication factor C complex subunit 5	DNA/RNA Metabolic Process		X
VIT_05s0077g00800	DNA replication protein	DNA/RNA Metabolic Process		X
VIT_05s0077g00120	DNA replication protein	DNA/RNA Metabolic Process		X
VIT_05s0077g00290	DNA replication protein	DNA/RNA Metabolic Process		X
VIT_14s0083g00790	DNA-directed RNA polymerase	DNA/RNA Metabolic Process		X
VIT_19s0015g00780	DNA-directed RNA Polymerase III subunit C5	DNA/RNA Metabolic Process		X
VIT_13s0019g03770	DNA-directed RNA polymerase subunit beta'	DNA/RNA Metabolic Process		X
VIT_05s0165g00100	Elongation factor 1-alpha	DNA/RNA Metabolic Process		X
VIT_00s1584g00010	Elongation factor 1-alpha	DNA/RNA Metabolic Process		X
VIT_12s0134g00190	Elongation factor 1-alpha (EF-1-alpha)	DNA/RNA Metabolic Process		X
VIT_05s0029g01160	Elongation factor 1-alpha 1	DNA/RNA Metabolic Process		X
VIT_05s0029g01150	Elongation factor 1-alpha 1	DNA/RNA Metabolic Process		X
VIT_11s0037g00060	Elongation factor 1-alpha-like protein	DNA/RNA Metabolic Process		X
VIT_12s0035g01120	Elongation factor 1-gamma	DNA/RNA Metabolic Process		X
VIT_10s0042g01160	Elongation factor EF-2	DNA/RNA Metabolic Process		X
VIT_07s0031g02860	Elongation factor EF-2	DNA/RNA Metabolic Process		X
VIT_15s0021g00210	EMB2411	DNA/RNA Metabolic Process		X
VIT_04s0008g06260	Exosome complex component RRP42	DNA/RNA Metabolic Process		X
VIT_08s0040g00220	Exportin 7	DNA/RNA Metabolic Process		X
VIT_12s0034g01280	Exportin1 (XPO1)	DNA/RNA Metabolic Process		X
VIT_01s0010g00910	GMP synthetase	DNA/RNA Metabolic Process		X
VIT_14s0060g02360	Histone H2A.4 HTA12	DNA/RNA Metabolic Process		X
VIT_18s0001g02520	Hypoxanthine phosphoribosyltransferase	DNA/RNA Metabolic Process		X
VIT_01s0011g03660	IMP dehydrogenase/GMP reductase	DNA/RNA Metabolic Process		X
VIT_00s0269g00150	IMP dehydrogenase/GMP reductase	DNA/RNA Metabolic Process		X
VIT_06s0009g02450	Integrase	DNA/RNA Metabolic Process		X
VIT_02s0012g01730	Integrase core domain containing protein	DNA/RNA Metabolic Process		X
VIT_00s1375g00010	Meiotic recombination 11 MRE11	DNA/RNA Metabolic Process		X
VIT_19s0014g03680	Meiotic recombination 11 MRE11	DNA/RNA Metabolic Process		X
VIT_07s0104g00770	Methyl-CpG-binding domain-containing protein	DNA/RNA Metabolic Process		X
VIT_05s0020g01860	Nucleolar protein 58	DNA/RNA Metabolic Process		X
VIT_09s0002g00950	Nucleoside diphosphate kinase family protein	DNA/RNA Metabolic Process		X
VIT_06s0009g01890	Oligoribonuclease	DNA/RNA Metabolic Process		X
VIT_13s0147g00090	PAB8 (poly(A) binding protein 8)	DNA/RNA Metabolic Process		X
VIT_14s0128g00820	Polymerase zeta	DNA/RNA Metabolic Process		X
VIT_16s0098g00120	Polynucleotidyl transferase, Ribonuclease H fold	DNA/RNA Metabolic Process		X
VIT_06s0004g05920	Proliferating cell nuclear antigen (PCNA)	DNA/RNA Metabolic Process		X
VIT_16s0013g00930	PYM (partner of Y14-MAGO)	DNA/RNA Metabolic Process		X
VIT_05s0020g00240	RAN GTPASE-activating protein 1	DNA/RNA Metabolic Process		X
VIT_01s0010g00260	RANGAP1 (RAN GTPASE activating protein 1)	DNA/RNA Metabolic Process		X
VIT_00s0252g00010	RecA	DNA/RNA Metabolic Process		X
VIT_04s0079g00290	Regulator of chromosome condensation (RCC1)	DNA/RNA Metabolic Process		X
VIT_04s0023g02020	replication factor C subunit 3/5	DNA/RNA Metabolic Process		X
VIT_08s0032g00090	replication factor C subunit 3/5	DNA/RNA Metabolic Process		X
VIT_19s0014g03770	Retrotransposon	DNA/RNA Metabolic Process		X
VIT_05s0029g00640	Retrotransposon	DNA/RNA Metabolic Process		X
VIT_14s0060g02580	Ribonuclease H2 subunit A	DNA/RNA Metabolic Process		X
VIT_09s0096g00040	Ribonuclease P/MRP protein subunit POP1	DNA/RNA Metabolic Process		X
VIT_19s0014g02400	Ribosomal protein L11 RPL11B	DNA/RNA Metabolic Process		X
VIT_18s0001g05140	Ribosomal protein L17-2 60S	DNA/RNA Metabolic Process		X
VIT_01s0010g03370	Ribosomal protein L17-2 60S	DNA/RNA Metabolic Process		X
VIT_05s0020g03480	Ribosomal protein L18P/L5E	DNA/RNA Metabolic Process		X
VIT_17s0000g02150	Ribosomal protein L19	DNA/RNA Metabolic Process		X
VIT_17s0000g06990	Ribosomal protein L2	DNA/RNA Metabolic Process		X
VIT_14s0060g02050	Ribosomal protein L22-2 (RPL22B) 60S	DNA/RNA Metabolic Process		X
VIT_12s0035g01010	Ribosomal protein L23	DNA/RNA Metabolic Process		X
VIT_07s0005g05190	Ribosomal protein L27A (RPL27aC) 60S	DNA/RNA Metabolic Process		X
VIT_00s1889g00010	Ribosomal protein L27A (RPL27aC) 60S	DNA/RNA Metabolic Process		X
VIT_04s0008g00050	Ribosomal protein L5-1 60S	DNA/RNA Metabolic Process		X
VIT_06s0004g01700	Ribosomal protein L6 60S	DNA/RNA Metabolic Process		X
VIT_09s0054g00030	Ribosomal protein L7 (RPL7D) 60S	DNA/RNA Metabolic Process		X
VIT_00s1526g00010	Ribosomal protein L7 (RPL7D) 60S	DNA/RNA Metabolic Process		X
VIT_12s0134g00100	Ribosomal protein L8 (RPL8C) 60S	DNA/RNA Metabolic Process		X
VIT_02s0033g00880	Ribosomal protein L8 (RPL8C) 60S	DNA/RNA Metabolic Process		X
VIT_07s0005g00550	Ribosomal protein S12 (RPS12C) 40S	DNA/RNA Metabolic Process		X
VIT_17s0000g10400	Ribosomal protein S14 (Clone MCH1) 40S	DNA/RNA Metabolic Process		X
VIT_03s0017g01310	Ribosomal protein S17 (RPS17D) 40S	DNA/RNA Metabolic Process		X
VIT_13s0074g00360	Ribosomal protein S19 [Vitis vinifera]	DNA/RNA Metabolic Process		X
VIT_02s0033g00420	Ribosomal protein S28 (RPS28C) 40S	DNA/RNA Metabolic Process		X
VIT_09s0002g00970	Ribosomal protein S29 (RPS29C) 40S	DNA/RNA Metabolic Process		X
VIT_18s0001g11660	Ribosomal protein S3 (RPS3A) 40S	DNA/RNA Metabolic Process		X
VIT_05s0049g02280	Ribosomal protein S3 40S	DNA/RNA Metabolic Process		X
VIT_02s0033g01010	Ribosomal protein S7 30S	DNA/RNA Metabolic Process		X
VIT_14s0030g01380	Ribosomal protein S8 40S	DNA/RNA Metabolic Process		X
VIT_08s0105g00280	Ribosomal protein S8e	DNA/RNA Metabolic Process		X
VIT_14s0083g00590	Ribosomal RNA-processing protein 7	DNA/RNA Metabolic Process		X
VIT_14s0030g01390	Ribosome biogenesis protein Bms1	DNA/RNA Metabolic Process		X
VIT_07s0191g00200	RNA helicase	DNA/RNA Metabolic Process		X
VIT_19s0015g00330	RNA recognition motif (RRM)-containing protein	DNA/RNA Metabolic Process		X
VIT_01s0010g01250	S ribonuclease	DNA/RNA Metabolic Process		X
VIT_02s0012g02610	SAR1 (suppressor of auxin resistance1) ( Nup160)	DNA/RNA Metabolic Process		X
VIT_15s0024g01240	Small nuclear ribonucleoprotein D3	DNA/RNA Metabolic Process		X
VIT_14s0060g02290	Splicing factor, arginine/serine-rich 1/9	DNA/RNA Metabolic Process		X
VIT_05s0020g04210	Sulfate adenylyltransferase 3	DNA/RNA Metabolic Process		X
VIT_05s0049g02250	SURF6 (surfeit 6) nucleolar matrix protein	DNA/RNA Metabolic Process		X
VIT_00s1348g00020	Ternary complex factor MIP1	DNA/RNA Metabolic Process		X
VIT_05s0049g00110	Thioredoxin reductase	DNA/RNA Metabolic Process		X
VIT_16s0013g00110	Thioredoxin reductase 1	DNA/RNA Metabolic Process		X
VIT_13s0067g02760	THO complex subunit 2	DNA/RNA Metabolic Process		X
VIT_19s0014g01870	Transcription elongation factor 1	DNA/RNA Metabolic Process		X
VIT_01s0010g03240	Translation initiation factor 3 subunit K	DNA/RNA Metabolic Process		X
VIT_19s0177g00110	Translation initiation factor eIF-1	DNA/RNA Metabolic Process		X
VIT_05s0094g01370	Translation initiation factor eIF-1A	DNA/RNA Metabolic Process		X
VIT_18s0001g14120	Translation initiation factor eIF-3 subunit 3	DNA/RNA Metabolic Process		X
VIT_04s0008g00980	Translation initiation factor eIF-4A	DNA/RNA Metabolic Process		X
VIT_11s0118g00320	Transposase	DNA/RNA Metabolic Process		X
VIT_13s0019g00850	U3 small nucleolar ribonucleoprotein protein IMP4	DNA/RNA Metabolic Process		X
VIT_17s0000g08620	U3 small nucleolar RNA-associated protein MPP10	DNA/RNA Metabolic Process		X
VIT_18s0072g00710	U6 snRNA-associated Sm-like protein LSm3	DNA/RNA Metabolic Process		X
VIT_15s0048g01110	Ubiquitin related modifier 1	DNA/RNA Metabolic Process		X
VIT_13s0084g00760	WD repeat-containing protein 61	DNA/RNA Metabolic Process		X
VIT_11s0016g00730	LHCA6 (Photosystem I light harvesting complex gene 6)	Generation of Energy	X
VIT_10s0003g02890	LHCII type I CAB-1	Generation of Energy	X
VIT_10s0003g02900	LHCII type I CAB-1	Generation of Energy	X
VIT_16s0039g01110	Phenylalanin ammonia-lyase [Vitis vinifera]	Generation of Energy	X
VIT_06s0004g07660	Alanine--glyoxylate aminotransferase 2 2, mitochondrial	Generation of Energy	X
VIT_12s0028g02170	ATP synthase protein I	Generation of Energy	X
VIT_14s0066g01210	Carbonic anhydrase, chloroplast precursor	Generation of Energy	X
VIT_03s0063g01460	Cytochrome b6f complex subunit (petM)	Generation of Energy	X
VIT_04s0008g00180	NADP-dependent malic enzyme	Generation of Energy	X
VIT_11s0037g00270	Accumulation of photosystem one 2 (APO2)	Generation of Energy	X
VIT_05s0049g01400	Alcohol oxidase	Generation of Energy	X
VIT_08s0007g03240	Carbonic anhydrase precursor	Generation of Energy	X
VIT_08s0007g08540	Mg-chelatase subunit XANTHA-F	Generation of Energy	X
VIT_04s0044g01410	Photosystem I reaction center subunit N (PSAN)	Generation of Energy	X
VIT_09s0002g07880	Pyrophosphate-energized vacuolar membrane proton pump	Generation of Energy	X
VIT_01s0127g00740	Quinone oxidoreductase, chloroplast precursor	Generation of Energy	X
VIT_03s0017g01330	1,4-dihydroxy-2-naphthoate octaprenyltransferase	Generation of Energy	X
VIT_07s0031g01330	Alanine:glyoxylate aminotransferase 2	Generation of Energy	X
VIT_09s0002g05250	Aminotransferase class I and II	Generation of Energy	X
VIT_18s0164g00030	ATP synthase delta chain, chloroplast precursor	Generation of Energy	X
VIT_02s0025g00220	Chlororespiratory reduction 4 (CRR4)	Generation of Energy	X
VIT_02s0012g02540	Chlororespiratory reduction 4 (CRR4)	Generation of Energy	X
VIT_04s0008g04240	ferredoxin	Generation of Energy	X
VIT_12s0035g00270	ferredoxin, chloroplast (PETF)	Generation of Energy	X
VIT_15s0024g00040	LHCA3 (Photosystem I light harvesting complex gene 3)	Generation of Energy	X
VIT_08s0007g02190	LHCB4 chlorophyll A-B binding protein CP29	Generation of Energy	X
VIT_19s0014g00160	LHCII type I CAB-1	Generation of Energy	X
VIT_06s0061g00010	Magnesium-chelatase subunit chlD, chloroplast precursor	Generation of Energy	X
VIT_04s0044g01310	NADH-plastoquinone oxidoreductase subunit o	Generation of Energy	X
VIT_15s0046g03670	NADP-dependent malic enzyme	Generation of Energy	X
VIT_01s0127g00420	Naphthoate synthase	Generation of Energy	X
VIT_12s0028g02180	Phosphoenolpyruvate carboxylase.	Generation of Energy	X
VIT_05s0020g03180	Photosystem I reaction center subunit II, chloroplast precursor	Generation of Energy	X
VIT_13s0019g00260	Photosystem II reaction center PsbP	Generation of Energy	X
VIT_06s0009g03770	Phycoerythrobilin ferredoxin oxidoreductase	Generation of Energy	X
VIT_02s0025g02410	Plastocyanin domain-containing protein	Generation of Energy	X
VIT_05s0020g03130	Plastocyanin domain-containing protein	Generation of Energy	X
VIT_18s0001g00760	Plastocyanin, chloroplast precursor	Generation of Energy	X
VIT_18s0122g00830	PMI1 (plastid movement impaired1)	Generation of Energy	X
VIT_07s0031g00680	Red chlorophyll catabolite reductase (accelerated cell death 2)	Generation of Energy	X
VIT_14s0036g00540	Ribulose bisphosphate carboxylase, large chain	Generation of Energy	X
VIT_12s0028g02160	Ribulose bisphosphate carboxylase, large chain	Generation of Energy	X
VIT_08s0058g01450	STN8 (state transition 8)	Generation of Energy	X
VIT_13s0019g02090	Thylakoid lumenal 15 kDa protein 1	Generation of Energy	X
VIT_14s0060g00850	Thylakoid lumenal 21.5 kDa protein, chloroplast precursor	Generation of Energy	X
VIT_02s0154g00060	Thylakoid lumenal protein	Generation of Energy	X
VIT_05s0020g00870	UbiE/COQ5 methyltransferase	Generation of Energy	X
VIT_17s0000g00460	V-type H+-transporting ATPase subunit C	Generation of Energy	X
VIT_05s0020g01840	3,8-divinyl protochlorophyllide a 8-vinyl reductase	Generation of Energy	X	X
VIT_03s0063g00300	4-methyl-5-thiazole monophosphate biosynthesis protein	Generation of Energy	X	X
VIT_00s1490g00010	5'-adenylylsulfate reductase (APR1)	Generation of Energy	X	X
VIT_15s0107g00390	5'-adenylylsulfate reductase (APR3)	Generation of Energy	X	X
VIT_12s0028g00940	Electron transfer flavoprotein alpha-subunit precursor (Alpha-ETF)	Generation of Energy	X	X
VIT_18s0001g01660	NADH dehydrogenase I subunit M	Generation of Energy	X	X
VIT_19s0014g03160	NADPH:protochlorophyllide oxidoreductase	Generation of Energy	X	X
VIT_00s0301g00090	NDA2 (alternative NAD(P)H dehydrogenase 2)	Generation of Energy	X	X
VIT_07s0005g04920	Photosystem I reaction center subunit IV B (PSAE B)	Generation of Energy	X	X
VIT_19s0015g01760	Photosystem I reaction center subunit V (PSAG)	Generation of Energy	X	X
VIT_12s0028g01080	Photosystem II oxygen-evolving complex precursor, 23kda PSBP	Generation of Energy	X	X
VIT_05s0020g02310	Pyruvate,orthophosphate dikinase	Generation of Energy	X	X
VIT_07s0031g03150	S-glutathione dehydrogenase/class III alcohol dehydrogenase	Generation of Energy	X	X
VIT_01s0150g00060	SOUL heme-binding	Generation of Energy	X	X
VIT_11s0052g00620	AHA2 (Arabidopsis H(+)-ATPase 2)	Generation of Energy		X
VIT_19s0090g00480	ATP synthase gamma chain 1t (ATPC1)	Generation of Energy		X
VIT_12s0055g00090	F-type H+-transporting ATPase subunit c	Generation of Energy		X
VIT_13s0106g00360	Non-symbiotic hemoglobin class 1	Generation of Energy		X
VIT_06s0004g02620	Phenylalanine ammonia-lyase	Generation of Energy		X
VIT_13s0019g02050	Ribulose bisphosphate carboxylase/oxygenase activase, chloroplast	Generation of Energy		X
VIT_00s0301g00050	3'(2') 5'-bisphosphate nucleotidase	Generation of Energy		X
VIT_06s0004g06830	Asparagine synthetase	Generation of Energy		X
VIT_05s0029g01030	Aspartate aminotransferase	Generation of Energy		X
VIT_03s0038g00650	Coenzyme Q10 homolog B	Generation of Energy		X
VIT_05s0020g03490	ferredoxin	Generation of Energy		X
VIT_02s0012g00980	ferredoxin-6, chloroplast precursor	Generation of Energy		X
VIT_16s0013g01640	F-type H+-transporting ATPase epsilon chain	Generation of Energy		X
VIT_00s1946g00010	H(+)-ATPase 1 AHA1	Generation of Energy		X
VIT_00s2244g00010	H(+)-ATPase 1 AHA1	Generation of Energy		X
VIT_01s0127g00150	Menaquinone biosynthesis methyltransferase ubiE	Generation of Energy		X
VIT_12s0121g00370	NADH dehydrogenase (ubiquinone) flavoprotein 1	Generation of Energy		X
VIT_02s0109g00430	Nitrilase 4 (NIT4)	Generation of Energy		X
VIT_02s0033g00770	Nitrilase 4B	Generation of Energy		X
VIT_18s0122g00680	Oxygen-evolving complex PsbP	Generation of Energy		X
VIT_19s0015g00410	Phosphoenolpyruvate carboxylase.	Generation of Energy		X
VIT_19s0177g00200	Plastocyanin domain	Generation of Energy		X
VIT_09s0070g00550	Quinone oxidoreductase	Generation of Energy		X
VIT_18s0001g11090	Uroporphyrinogen-III synthase	Generation of Energy		X
VIT_08s0058g00930	Alanine--glyoxylate aminotransferase 2 3, mitochondrial	Generation of Energy		X
VIT_00s2642g00010	H(+)-ATPase 4 AHA4	Generation of Energy		X
VIT_11s0052g00640	Nitrogen fixation NifU	Generation of Energy		X
VIT_10s0003g05420	S-2-hydroxy-acid oxidase, peroxisomal	Generation of Energy		X
VIT_12s0034g01810	2OG-Fe(II) oxygenase	Generation of Energy		X
VIT_01s0010g03260	Alanine:glyoxylate aminotransferase 2	Generation of Energy		X
VIT_02s0087g00630	Alcohol oxidase	Generation of Energy		X
VIT_10s0523g00040	Alternative oxidase 4, chloroplastic/chromoplastic	Generation of Energy		X
VIT_07s0005g01110	Aminotransferases class I pyridoxal-phosphate-binding site	Generation of Energy		X
VIT_05s0020g03410	Aspartate aminotransferase	Generation of Energy		X
VIT_07s0031g00960	Aspartate aminotransferase	Generation of Energy		X
VIT_07s0031g00980	Aspartate aminotransferase	Generation of Energy		X
VIT_07s0095g00060	Cystathionine gamma-synthase isoform 1	Generation of Energy		X
VIT_19s0014g03850	Cytochrome B6-F complex iron-sulfur subunit, PETC	Generation of Energy		X
VIT_03s0017g00940	Cytochrome B6-F complex iron-sulfur subunit, PETC	Generation of Energy		X
VIT_19s0014g02730	Cytochrome c oxidase subunit XVII assembly protein	Generation of Energy		X
VIT_03s0017g01570	FAD-binding domain-containing protein	Generation of Energy		X
VIT_08s0040g02870	Fe-S-cluster oxidoreductase	Generation of Energy		X
VIT_15s0048g00170	H(+)-ATPase 4 AHA4	Generation of Energy		X
VIT_05s0094g00600	H+-transporting ATPase, Plasma membrane	Generation of Energy		X
VIT_01s0011g01160	Haloacid dehalogenase hydrolase	Generation of Energy		X
VIT_07s0185g00170	Hexaprenyldihydroxybenzoate methyltransferase	Generation of Energy		X
VIT_09s0002g04970	Inorganic pyrophosphatase	Generation of Energy		X
VIT_03s0088g01290	Inorganic pyrophosphatase	Generation of Energy		X
VIT_01s0026g01410	Inorganic pyrophosphatase	Generation of Energy		X
VIT_00s0181g00180	LHCB3 (light-harvesting chlorophyll binding protein 3)	Generation of Energy		X
VIT_00s0181g00200	LHCB3 (light-harvesting chlorophyll binding protein 3)	Generation of Energy		X
VIT_07s0005g02220	LHCII type I CAB-1	Generation of Energy		X
VIT_01s0010g03090	Malate dehydrogenase, cytoplasmic 1	Generation of Energy		X
VIT_08s0032g00630	NAD(P)H-quinone oxidoreductase subunit 6, chloroplastic	Generation of Energy		X
VIT_02s0012g01500	NADH dehydrogenase (ubiquinone) flavoprotein 2	Generation of Energy		X
VIT_11s0037g01360	NADH dehydrogenase subunit 4	Generation of Energy		X
VIT_11s0016g03550	NADP adrenodoxin-like ferredoxin reductase	Generation of Energy		X
VIT_16s0039g01050	NADP dependent malic enzyme	Generation of Energy		X
VIT_10s0003g04750	NADPH-ferrihemoprotein reductase	Generation of Energy		X
VIT_12s0142g00310	Oxygen evolving enhancer 3 (PsbQ)	Generation of Energy		X
VIT_01s0011g02230	Para-hydroxybenzoate--polyprenyltransferase	Generation of Energy		X
VIT_13s0019g04460	Phenylalanine ammonia-lyase 2 (PAL2)	Generation of Energy		X
VIT_16s0050g00410	Photoassimilate-responsive protein PAR-1a	Generation of Energy		X
VIT_10s0003g04350	Photosystem I subunit X (PSAK)	Generation of Energy		X
VIT_12s0059g01810	Photosystem II psbZ	Generation of Energy		X
VIT_07s0141g00570	Photosystem II reaction centre W (PsbW)	Generation of Energy		X
VIT_06s0004g06990	Phytol kinase 2, chloroplast precursor	Generation of Energy		X
VIT_12s0028g03450	Plastocyanin domain-containing protein	Generation of Energy		X
VIT_19s0014g02460	Plastocyanin domain-containing protein	Generation of Energy		X
VIT_18s0001g09300	Protein Mpv17	Generation of Energy		X
VIT_03s0091g00580	Protein Mpv17	Generation of Energy		X
VIT_04s0008g01730	PSBX (photosystem II subunit X)	Generation of Energy		X
VIT_18s0041g00150	Quinone reductase [Vitis vinifera]	Generation of Energy		X
VIT_09s0070g00110	S-adenosyl-L-methionine Mg-protoporphyrin IX methyltranserase	Generation of Energy		X
VIT_01s0127g00200	UbiE/COQ5 methyltransferase	Generation of Energy		X
VIT_01s0127g00180	Ubiquinone biosynthesis methyltransferase COQ5	Generation of Energy		X
VIT_16s0039g01590	Ubiquinone biosynthesis methyltransferase COQ5	Generation of Energy		X
VIT_05s0136g00130	Ubiquinone biosynthesis monooxygenase Coq6	Generation of Energy		X
VIT_07s0141g00500	V-type H+-transporting ATPase 21kDa proteolipid subunit	Generation of Energy		X
VIT_15s0024g00250	V-type H+-transporting ATPase subunit D	Generation of Energy		X
VIT_02s0025g00960	V-type H+-transporting ATPase subunit E	Generation of Energy		X
VIT_14s0060g00820	3-beta hydroxysteroid dehydrogenase	Lipid Metabolic Process	X
VIT_09s0002g00510	Lipase GDSL 1	Lipid Metabolic Process	X
VIT_06s0004g01510	Lipoxygenase (LOX2) (VvLOXA)	Lipid Metabolic Process	X
VIT_11s0016g00130	Omega-6 fatty acid desaturase, chloroplast (FAD6) (FADC)	Lipid Metabolic Process	X
VIT_02s0154g00250	Oxysterol binding protein	Lipid Metabolic Process	X
VIT_18s0001g00810	24-methylenesterol C-methyltransferase 2	Lipid Metabolic Process	X
VIT_01s0011g04380	Acyl-(acyl carrier protein) thioesterase	Lipid Metabolic Process	X
VIT_03s0063g00830	Carboxyesterase 5 CXE5	Lipid Metabolic Process	X
VIT_19s0014g03790	Diacylglycerol kinase	Lipid Metabolic Process	X
VIT_15s0048g02720	fatty acid elongase	Lipid Metabolic Process	X
VIT_17s0000g10060	Lipase GDSL	Lipid Metabolic Process	X
VIT_15s0021g02650	Lipase GDSL	Lipid Metabolic Process	X
VIT_18s0001g15460	Stearyl acyl carrier protein desaturase	Lipid Metabolic Process	X
VIT_17s0000g02700	Alpha-dioxygenase 2	Lipid Metabolic Process	X
VIT_09s0054g01220	Cycloartenol synthase	Lipid Metabolic Process	X
VIT_01s0150g00210	CYP51A	Lipid Metabolic Process	X
VIT_07s0031g02840	Diacylglycerol kinase 2	Lipid Metabolic Process	X
VIT_09s0070g00680	Glycerol kinase	Lipid Metabolic Process	X
VIT_09s0018g00190	Glycerol kinase	Lipid Metabolic Process	X
VIT_01s0010g02190	Lipase GDSL	Lipid Metabolic Process	X
VIT_10s0071g01020	Lipoic acid synthase	Lipid Metabolic Process	X
VIT_05s0020g03170	Lipoxygenase	Lipid Metabolic Process	X
VIT_04s0008g02980	Lupeol synthase	Lipid Metabolic Process	X
VIT_06s0004g05470	Sterol 4-alpha-methyl-oxidase 2 (SMO2)	Lipid Metabolic Process	X
VIT_07s0005g01240	Triacylglycerol lipase	Lipid Metabolic Process	X
VIT_12s0028g00960	phytoene synthase (PSY) (VvPSY2)	Lipid Metabolic Process	X
VIT_16s0039g01600	11-beta-hydroxysteroid dehydrogenase	Lipid Metabolic Process	X
VIT_18s0041g02080	12-oxophytodienoate reductase 2	Lipid Metabolic Process	X
VIT_18s0122g01170	12-oxophytodienoate reductase 2	Lipid Metabolic Process	X
VIT_04s0044g01740	3-hydroxy-3-methylglutaryl-coenzyme A reductase 3	Lipid Metabolic Process	X
VIT_08s0007g07530	3-oxoacyl-[acyl-carrier-protein] reductase, chloroplast	Lipid Metabolic Process	X
VIT_06s0009g01930	5'-AMP-activated protein kinase beta-2 subunit	Lipid Metabolic Process	X
VIT_08s0105g00460	Acyl-CoA oxidase ACX4	Lipid Metabolic Process	X
VIT_03s0063g00710	Carboxyesterase 12; CXE12	Lipid Metabolic Process	X
VIT_03s0063g00800	Carboxyesterase 12; CXE12	Lipid Metabolic Process	X
VIT_18s0001g10810	Carboxylesterase CXE	Lipid Metabolic Process	X
VIT_11s0052g00610	Homogenitisate geranylgeranyl transferase	Lipid Metabolic Process	X
VIT_10s0003g02120	Lipase GDSL	Lipid Metabolic Process	X
VIT_03s0038g03580	Lipase GDSL	Lipid Metabolic Process	X
VIT_14s0068g00820	Lipid transfer protein	Lipid Metabolic Process	X
VIT_01s0011g01520	Peroxisomal 2,4-dienoyl-CoA reductase	Lipid Metabolic Process	X
VIT_01s0011g04180	Phosphatidic acid phosphatase / PAP2	Lipid Metabolic Process	X
VIT_14s0066g01200	Protein kinase beta-1 subunit 5'-AMP-activated	Lipid Metabolic Process	X
VIT_00s0441g00020	Squalene monooxygenase	Lipid Metabolic Process	X
VIT_07s0031g00590	Triacylglycerol lipase	Lipid Metabolic Process	X
VIT_03s0091g00050	Triacylglycerol/steryl ester hydrolase	Lipid Metabolic Process	X
VIT_11s0118g00310	1,2-diacylglycerol 3-beta-galactosyltransferase	Lipid Metabolic Process	X	X
VIT_18s0041g02090	12-oxophytodienoate reductase 1	Lipid Metabolic Process	X	X
VIT_09s0054g01250	Cycloartenol synthase	Lipid Metabolic Process	X	X
VIT_09s0018g00630	Cycloartenol synthase	Lipid Metabolic Process	X	X
VIT_15s0046g02400	Glycerol-3-phosphate acyltransferase 8	Lipid Metabolic Process	X	X
VIT_11s0016g03490	Glyoxal oxidase	Lipid Metabolic Process	X	X
VIT_18s0001g14780	Lipase 3 (EXL3) family II extracellular	Lipid Metabolic Process	X	X
VIT_14s0128g00080	Lipase GDSL	Lipid Metabolic Process	X	X
VIT_06s0004g01460	Lipoxygenase LOX2	Lipid Metabolic Process	X	X
VIT_17s0000g08740	Peroxisomal 2,4-dienoyl-CoA reductase	Lipid Metabolic Process	X	X
VIT_00s0525g00020	Squalene monooxygenase	Lipid Metabolic Process	X	X
VIT_08s0007g01940	UDP-sulfoquinovose:DAG sulfoquinovosyltransferase	Lipid Metabolic Process	X	X
VIT_01s0010g02670	3-oxoacyl-[acyl-carrier-protein] reductase, chloroplast	Lipid Metabolic Process		X
VIT_06s0004g01770	Acetyl-CoA carboxylase, biotin carboxylase	Lipid Metabolic Process		X
VIT_00s2731g00010	Acyl-(acyl carrier protein) thioesterase	Lipid Metabolic Process		X
VIT_13s0019g05290	Acyl-CoA binding	Lipid Metabolic Process		X
VIT_03s0063g01880	Acyl-CoA synthetase long-chain member 2	Lipid Metabolic Process		X
VIT_09s0054g01200	Cycloartenol synthase	Lipid Metabolic Process		X
VIT_09s0054g01110	Cycloartenol synthase	Lipid Metabolic Process		X
VIT_10s0003g03610	Lupeol synthase 2	Lipid Metabolic Process		X
VIT_00s0245g00050	Oleoyl-acyl carrier protein thioesterase, chloroplast precursor	Lipid Metabolic Process		X
VIT_05s0020g00930	Soluble diacylglycerol acyltransferase	Lipid Metabolic Process		X
VIT_15s0046g03700	3-beta hydroxysteroid dehydrogenase	Lipid Metabolic Process		X
VIT_12s0034g00190	Acyl-[acyl-carrier-protein] desaturase	Lipid Metabolic Process		X
VIT_02s0012g02920	Acyl-CoA oxidase ACX3	Lipid Metabolic Process		X
VIT_16s0022g01160	Acyl-CoA oxidase ACX3	Lipid Metabolic Process		X
VIT_11s0037g01390	Acyl-CoA oxidase ACX3	Lipid Metabolic Process		X
VIT_01s0137g00170	B-keto acyl reductase	Lipid Metabolic Process		X
VIT_04s0008g02990	Cycloartenol synthase	Lipid Metabolic Process		X
VIT_00s0229g00140	Enoyl-CoA hydratase	Lipid Metabolic Process		X
VIT_02s0234g00080	Enoyl-CoA hydratase/isomerase	Lipid Metabolic Process		X
VIT_18s0001g08330	Erg28 like protein	Lipid Metabolic Process		X
VIT_13s0019g01470	Geranylgeranyltransferase type I beta subunit	Lipid Metabolic Process		X
VIT_12s0059g01500	Lipase family	Lipid Metabolic Process		X
VIT_07s0255g00030	Lipase GDSL	Lipid Metabolic Process		X
VIT_10s0003g00620	Lipase GDSL	Lipid Metabolic Process		X
VIT_14s0083g00850	Lipase GDSL 7	Lipid Metabolic Process		X
VIT_11s0016g03360	Lipase-related	Lipid Metabolic Process		X
VIT_07s0151g00720	Lipid transfer protein	Lipid Metabolic Process		X
VIT_14s0128g00330	Mevalonate kinase (MK)	Lipid Metabolic Process		X
VIT_02s0488g00020	Palmitoyl-protein thioesterase 1 precursor	Lipid Metabolic Process		X
VIT_00s0313g00040	PAS2 (PASTICCINO 2)	Lipid Metabolic Process		X
VIT_13s0019g01990	Phospholipid/glycerol acyltransferase	Lipid Metabolic Process		X
VIT_17s0000g10470	Protein kinase beta-1 subunit 5'-AMP-activated	Lipid Metabolic Process		X
VIT_17s0000g10480	Protein kinase beta-1 subunit 5'-AMP-activated	Lipid Metabolic Process		X
VIT_08s0007g07200	Tocotrienol/plastoquinone prenyltransferase	Lipid Metabolic Process		X
VIT_11s0016g02420	UDP-N-acetylglucosamine O-acyltransferase protein	Lipid Metabolic Process		X
VIT_16s0050g02460	Beta-1,3-galactosyltransferase sqv-2	Lipid Metabolic Process		X
VIT_06s0004g04000	Beta-ketoacyl-CoA synthase	Lipid Metabolic Process		X
VIT_07s0005g01760	Glycerol-3-phosphate acyltransferase 3 (AtGPAT3)	Lipid Metabolic Process		X
VIT_18s0041g02270	12-oxophytodienoate reductase 2	Lipid Metabolic Process		X
VIT_02s0012g00960	1-deoxy-D-xylulose-5-phosphate synthase	Lipid Metabolic Process		X
VIT_00s0218g00110	1-deoxy-D-xylulose-5-phosphate synthase, chloroplast precursor	Lipid Metabolic Process		X
VIT_06s0004g02100	3-beta-hydroxysteroid-delta-isomerase	Lipid Metabolic Process		X
VIT_08s0007g04140	3-deoxy-D-manno-octulosonic-acid transferase	Lipid Metabolic Process		X
VIT_16s0050g00730	3-ketoacyl-CoA reductase 3	Lipid Metabolic Process		X
VIT_10s0071g00240	3-ketoacyl-CoA synthase	Lipid Metabolic Process		X
VIT_18s0089g00570	Acetyl-CoA acetyltransferase, cytosolic 2	Lipid Metabolic Process		X
VIT_12s0034g00180	Acyl-[acyl-carrier-protein] desaturase	Lipid Metabolic Process		X
VIT_02s0012g02500	Acyl-[acyl-carrier-protein] desaturase	Lipid Metabolic Process		X
VIT_10s0003g04810	Acyl-[acyl-carrier-protein] desaturase, chloroplastic	Lipid Metabolic Process		X
VIT_10s0003g04940	Acyl-CoA synthetases (Acyl-activating enzyme 14)	Lipid Metabolic Process		X
VIT_00s0598g00020	Alkaline phytoceramidase	Lipid Metabolic Process		X
VIT_00s0181g00110	ARV1	Lipid Metabolic Process		X
VIT_15s0048g02360	ARV1	Lipid Metabolic Process		X
VIT_14s0060g02650	ATRAD3 (Arabidopsis thaliana Ras Associated with Diabetes protein 3	Lipid Metabolic Process		X
VIT_07s0005g05820	Brassinosteroid biosynthetic protein DWARF1	Lipid Metabolic Process		X
VIT_03s0063g00790	Carboxyesterase 13; CXE13	Lipid Metabolic Process		X
VIT_18s0089g00380	Carboxyesterase18 CXE18	Lipid Metabolic Process		X
VIT_18s0089g00400	Carboxyesterase18 CXE18	Lipid Metabolic Process		X
VIT_03s0063g00740	Carboxylesterase CXE	Lipid Metabolic Process		X
VIT_17s0000g01050	Corticosteroid 11-beta-dehydrogenase isozyme 1	Lipid Metabolic Process		X
VIT_09s0054g01120	Cycloartenol synthase	Lipid Metabolic Process		X
VIT_04s0008g03000	Cycloartenol synthase	Lipid Metabolic Process		X
VIT_01s0010g01990	D8-sphingolipid desaturase	Lipid Metabolic Process		X
VIT_00s0181g00190	D-erythro-sphingosine kinase	Lipid Metabolic Process		X
VIT_12s0178g00170	Diacylglycerol kinase 1	Lipid Metabolic Process		X
VIT_15s0021g02440	Enoyl-CoA-hydratase	Lipid Metabolic Process		X
VIT_00s0218g00180	Geranylgeranyl transferase type-2 beta subunit.	Lipid Metabolic Process		X
VIT_18s0001g11900	GNS1/SUR4 membrane	Lipid Metabolic Process		X
VIT_11s0206g00020	Isopentenyl diphosphate isomerase 2	Lipid Metabolic Process		X
VIT_00s0768g00030	Isopentenyl diphosphate isomerase 2	Lipid Metabolic Process		X
VIT_12s0057g01060	Jasmonate O-methyltransferase	Lipid Metabolic Process		X
VIT_12s0059g01480	Lipase family	Lipid Metabolic Process		X
VIT_14s0128g00070	Lipase GDSL	Lipid Metabolic Process		X
VIT_02s0012g01820	Lipase-related	Lipid Metabolic Process		X
VIT_07s0151g00760	Lipid transfer protein	Lipid Metabolic Process		X
VIT_12s0059g01600	Lipid-A-disaccharide synthase	Lipid Metabolic Process		X
VIT_09s0054g00830	Lipid-binding serum glycoprotein	Lipid Metabolic Process		X
VIT_06s0004g01580	Lipoxygenase	Lipid Metabolic Process		X
VIT_14s0128g00790	Lipoxygenase (LOX1)	Lipid Metabolic Process		X
VIT_10s0003g03550	Lupeol synthase	Lipid Metabolic Process		X
VIT_00s0179g00300	MPBQ/MSBQ methyltransferase 2	Lipid Metabolic Process		X
VIT_08s0105g00430	Omega-3 fatty acid desaturase, chloroplast precursor	Lipid Metabolic Process		X
VIT_14s0060g02200	Phospholipid/glycerol acyltransferase	Lipid Metabolic Process		X
VIT_16s0039g02540	Rubredoxin	Lipid Metabolic Process		X
VIT_03s0038g02920	S-adenosyl-methionine-sterol-C-methyltransferase	Lipid Metabolic Process		X
VIT_13s0106g00690	No hit	No Hit	X
VIT_02s0012g01870	No hit	No Hit	X
VIT_11s0016g05830	No hit	No Hit	X
VIT_08s0007g07330	No hit	No Hit	X
VIT_00s0199g00310	No hit	No Hit	X
VIT_11s0052g00580	No hit	No Hit	X
VIT_07s0005g02070	No hit	No Hit	X
VIT_04s0008g04170	Unknown	No Hit	X
VIT_18s0001g15250	Unknown	No Hit	X
VIT_00s0203g00020	No hit	No Hit	X
VIT_00s0477g00010	No hit	No Hit	X
VIT_09s0002g06400	No hit	No Hit	X
VIT_11s0016g02760	No hit	No Hit	X
VIT_18s0001g09640	No hit	No Hit	X
VIT_11s0065g00970	No hit	No Hit	X
VIT_08s0007g08040	No hit	No Hit	X
VIT_18s0001g08910	No hit	No Hit	X
VIT_09s0070g00800	No hit	No Hit	X
VIT_09s0054g00990	No hit	No Hit	X
VIT_05s0020g00840	No hit	No Hit	X
VIT_00s0230g00030	No hit	No Hit	X
VIT_04s0008g03340	No hit	No Hit	X
VIT_00s0173g00030	No hit	No Hit	X
VIT_00s0198g00180	Unknown	No Hit	X
VIT_13s0019g02680	Unknown	No Hit	X
VIT_08s0040g02610	Unknown	No Hit	X
VIT_05s0102g00190	No hit	No Hit	X
VIT_12s0057g00950	No hit	No Hit	X
VIT_14s0060g00650	No hit	No Hit	X
VIT_15s0046g01360	No hit	No Hit	X
VIT_16s0050g00440	No hit	No Hit	X
VIT_14s0030g01730	No hit	No Hit	X
VIT_14s0006g00140	No hit	No Hit	X
VIT_00s0125g00200	No hit	No Hit	X
VIT_08s0040g00580	No hit	No Hit	X
VIT_19s0014g03730	No hit	No Hit	X
VIT_05s0102g00590	No hit	No Hit	X
VIT_09s0054g01560	No hit	No Hit	X
VIT_04s0023g01010	No hit	No Hit	X
VIT_00s0302g00040	No hit	No Hit	X
VIT_09s0002g00630	No hit	No Hit	X
VIT_07s0031g02710	No hit	No Hit	X
VIT_11s0016g02000	No hit	No Hit	X
VIT_11s0016g00950	No hit	No Hit	X
VIT_03s0017g01710	No hit	No Hit	X
VIT_12s0028g03120	No hit	No Hit	X
VIT_00s0187g00090	No hit	No Hit	X
VIT_06s0004g00440	No hit	No Hit	X
VIT_08s0007g07940	No hit	No Hit	X
VIT_08s0007g08620	No hit	No Hit	X
VIT_11s0118g00690	No hit	No Hit	X
VIT_14s0066g00570	No hit	No Hit	X
VIT_14s0171g00470	No hit	No Hit	X
VIT_17s0000g05930	No hit	No Hit	X
VIT_19s0015g01250	No hit	No Hit	X
VIT_17s0000g00410	No hit	No Hit	X
VIT_01s0011g04510	No hit	No Hit	X
VIT_00s0220g00040	No hit	No Hit	X
VIT_18s0001g05150	No hit	No Hit	X
VIT_05s0077g01700	Copper-binding family protein	No Hit	X
VIT_18s0166g00250	No hit	No Hit	X
VIT_18s0001g09240	No hit	No Hit	X
VIT_09s0054g00570	No hit	No Hit	X
VIT_19s0014g04990	No hit	No Hit	X
VIT_13s0019g02190	No hit	No Hit	X
VIT_16s0100g00220	No hit	No Hit	X
VIT_08s0007g05830	No hit	No Hit	X
VIT_15s0045g00030	No hit	No Hit	X
VIT_17s0000g03630	No hit	No Hit	X
VIT_17s0000g02850	No hit	No Hit	X
VIT_16s0013g00450	No hit	No Hit	X
VIT_07s0005g00350	No hit	No Hit	X
VIT_04s0023g00910	No hit	No Hit	X
VIT_15s0024g01230	No hit	No Hit	X
VIT_01s0146g00460	No hit	No Hit	X
VIT_13s0101g00460	No hit	No Hit	X
VIT_18s0117g00460	No hit	No Hit	X
VIT_15s0024g00270	No hit	No Hit	X
VIT_12s0055g00380	No hit	No Hit	X
VIT_11s0037g01320	No hit	No Hit	X
VIT_00s0239g00100	No hit	No Hit	X
VIT_02s0154g00420	No hit	No Hit	X
VIT_07s0104g00920	No hit	No Hit	X
VIT_07s0005g02720	No hit	No Hit	X
VIT_02s0154g00470	No hit	No Hit	X
VIT_05s0020g00150	No hit	No Hit	X
VIT_09s0054g00580	No hit	No Hit	X
VIT_19s0014g03310	No hit	No Hit	X
VIT_06s0004g04680	No hit	No Hit	X
VIT_18s0001g10610	No hit	No Hit	X
VIT_16s0098g00600	No hit	No Hit	X
VIT_07s0104g00640	No hit	No Hit	X
VIT_12s0034g01360	No hit	No Hit	X
VIT_18s0001g13030	No hit	No Hit	X
VIT_02s0025g01150	No hit	No Hit	X
VIT_01s0011g02760	No hit	No Hit	X
VIT_13s0019g00410	No hit	No Hit	X
VIT_18s0001g14640	No hit	No Hit	X
VIT_08s0040g02140	No hit	No Hit	X
VIT_05s0049g01810	No hit	No Hit	X
VIT_05s0102g01070	No hit	No Hit	X
VIT_17s0000g02560	No hit	No Hit	X
VIT_14s0006g03110	No hit	No Hit	X
VIT_11s0016g03840	No hit	No Hit	X
VIT_01s0011g05840	No hit	No Hit	X
VIT_04s0008g06700	No hit	No Hit	X
VIT_09s0002g04820	No hit	No Hit	X
VIT_06s0004g08120	No hit	No Hit	X
VIT_00s1211g00020	No hit	No Hit	X
VIT_02s0025g04470	No hit	No Hit	X
VIT_16s0039g02530	No hit	No Hit	X
VIT_19s0014g03600	No hit	No Hit	X
VIT_11s0052g00910	No hit	No Hit	X
VIT_00s0309g00010	No hit	No Hit	X
VIT_14s0006g00660	No hit	No Hit	X
VIT_01s0010g03810	No hit	No Hit	X
VIT_01s0011g01170	No hit	No Hit	X
VIT_04s0008g02400	No hit	No Hit	X
VIT_01s0026g00290	No hit	No Hit	X
VIT_02s0012g00040	No hit	No Hit	X
VIT_18s0001g04290	No hit	No Hit	X
VIT_19s0090g00360	Unknown	No Hit	X
VIT_12s0059g02240	Unknown	No Hit	X
VIT_18s0001g08690	Unknown	No Hit	X
VIT_13s0158g00090	Unknown	No Hit	X
VIT_02s0012g01390	Unknown	No Hit	X
VIT_18s0001g08350	Unknown	No Hit	X
VIT_11s0149g00060	Unknown	No Hit	X
VIT_15s0024g01600	No hit	No Hit	X	X
VIT_01s0011g04840	No hit	No Hit	X	X
VIT_17s0000g01060	No hit	No Hit	X	X
VIT_18s0001g13600	No hit	No Hit	X	X
VIT_00s0367g00010	No hit	No Hit	X	X
VIT_06s0004g08130	No hit	No Hit	X	X
VIT_06s0080g00610	No hit	No Hit	X	X
VIT_10s0003g03680	No hit	No Hit	X	X
VIT_19s0090g01380	No hit	No Hit	X	X
VIT_00s0270g00010	No hit	No Hit	X	X
VIT_19s0014g02950	No hit	No Hit	X	X
VIT_03s0091g00420	No hit	No Hit	X	X
VIT_08s0007g08740	No hit	No Hit	X	X
VIT_01s0011g02710	No hit	No Hit	X	X
VIT_17s0000g09800	No hit	No Hit	X	X
VIT_01s0137g00790	No hit	No Hit	X	X
VIT_00s0404g00070	No hit	No Hit	X	X
VIT_18s0001g12110	No hit	No Hit	X	X
VIT_18s0001g12440	No hit	No Hit	X	X
VIT_13s0064g00670	No hit	No Hit	X	X
VIT_03s0038g04650	No hit	No Hit	X	X
VIT_08s0040g01180	No hit	No Hit	X	X
VIT_11s0016g00210	No hit	No Hit	X	X
VIT_11s0037g00920	No hit	No Hit	X	X
VIT_07s0151g00380	No hit	No Hit	X	X
VIT_00s0299g00090	No hit	No Hit	X	X
VIT_10s0071g00380	No hit	No Hit	X	X
VIT_03s0063g00340	No hit	No Hit	X	X
VIT_00s0358g00010	No hit	No Hit	X	X
VIT_02s0109g00130	No hit	No Hit	X	X
VIT_15s0046g01520	No hit	No Hit	X	X
VIT_18s0089g00740	No hit	No Hit	X	X
VIT_00s0432g00010	No hit	No Hit	X	X
VIT_09s0002g07420	No hit	No Hit	X	X
VIT_10s0003g00210	Unknown	No Hit	X	X
VIT_03s0063g00350	Unknown	No Hit	X	X
VIT_04s0079g00780	Unknown	No Hit	X	X
VIT_01s0011g00020	No hit	No Hit		X
VIT_16s0013g00640	No hit	No Hit		X
VIT_12s0134g00470	No hit	No Hit		X
VIT_13s0067g02750	No hit	No Hit		X
VIT_12s0055g00530	No hit	No Hit		X
VIT_18s0075g00360	No hit	No Hit		X
VIT_02s0012g00800	No hit	No Hit		X
VIT_18s0001g04950	No hit	No Hit		X
VIT_05s0020g04490	No hit	No Hit		X
VIT_09s0002g09190	No hit	No Hit		X
VIT_19s0015g00290	No hit	No Hit		X
VIT_00s0201g00080	No hit	No Hit		X
VIT_03s0088g00840	No hit	No Hit		X
VIT_13s0106g00810	No hit	No Hit		X
VIT_10s0003g01120	No hit	No Hit		X
VIT_18s0072g00350	No hit	No Hit		X
VIT_09s0054g01680	No hit	No Hit		X
VIT_03s0063g00590	No hit	No Hit		X
VIT_13s0047g00350	Unknown	No Hit		X
VIT_12s0028g02370	Methyltransferase type 11	No Hit		X
VIT_00s0285g00050	No hit	No Hit		X
VIT_09s0018g00220	No hit	No Hit		X
VIT_18s0001g00270	No hit	No Hit		X
VIT_05s0051g00430	No hit	No Hit		X
VIT_01s0010g00660	No hit	No Hit		X
VIT_02s0033g00030	No hit	No Hit		X
VIT_07s0104g00140	No hit	No Hit		X
VIT_15s0048g00290	No hit	No Hit		X
VIT_05s0062g01260	No hit	No Hit		X
VIT_04s0043g01040	No hit	No Hit		X
VIT_08s0058g01240	No hit	No Hit		X
VIT_16s0022g01880	No hit	No Hit		X
VIT_03s0088g01280	No hit	No Hit		X
VIT_01s0011g01390	No hit	No Hit		X
VIT_02s0012g00770	No hit	No Hit		X
VIT_19s0015g01700	No hit	No Hit		X
VIT_10s0071g01000	No hit	No Hit		X
VIT_00s0230g00160	No hit	No Hit		X
VIT_09s0096g00020	No hit	No Hit		X
VIT_00s0801g00020	No hit	No Hit		X
VIT_18s0001g09560	No hit	No Hit		X
VIT_00s0184g00190	No hit	No Hit		X
VIT_00s0160g00160	No hit	No Hit		X
VIT_17s0053g00790	No hit	No Hit		X
VIT_00s0184g00220	No hit	No Hit		X
VIT_00s0184g00200	No hit	No Hit		X
VIT_05s0020g01700	No hit	No Hit		X
VIT_08s0007g08000	No hit	No Hit		X
VIT_17s0000g05100	No hit	No Hit		X
VIT_17s0053g00970	No hit	No Hit		X
VIT_14s0006g02150	No hit	No Hit		X
VIT_02s0012g02840	No hit	No Hit		X
VIT_19s0027g01900	No hit	No Hit		X
VIT_08s0040g01510	No hit	No Hit		X
VIT_11s0103g00410	No hit	No Hit		X
VIT_02s0012g00670	No hit	No Hit		X
VIT_13s0101g00170	No hit	No Hit		X
VIT_03s0017g00970	No hit	No Hit		X
VIT_01s0011g01400	No hit	No Hit		X
VIT_05s0136g00080	No hit	No Hit		X
VIT_00s0285g00040	No hit	No Hit		X
VIT_05s0102g00600	No hit	No Hit		X
VIT_00s0184g00230	No hit	No Hit		X
VIT_08s0007g01880	No hit	No Hit		X
VIT_16s0013g01380	No hit	No Hit		X
VIT_00s0841g00020	No hit	No Hit		X
VIT_09s0054g00290	No hit	No Hit		X
VIT_17s0053g00200	No hit	No Hit		X
VIT_08s0007g07360	No hit	No Hit		X
VIT_12s0034g01690	No hit	No Hit		X
VIT_13s0106g00090	No hit	No Hit		X
VIT_00s0144g00240	No hit	No Hit		X
VIT_09s0002g07950	No hit	No Hit		X
VIT_03s0063g02470	No hit	No Hit		X
VIT_06s0009g00060	No hit	No Hit		X
VIT_03s0038g00130	No hit	No Hit		X
VIT_16s0013g01460	No hit	No Hit		X
VIT_10s0071g01210	No hit	No Hit		X
VIT_05s0029g00250	No hit	No Hit		X
VIT_17s0000g01580	No hit	No Hit		X
VIT_00s2839g00010	No hit	No Hit		X
VIT_16s0022g01850	No hit	No Hit		X
VIT_00s0160g00120	No hit	No Hit		X
VIT_00s0184g00140	No hit	No Hit		X
VIT_18s0041g01690	No hit	No Hit		X
VIT_08s0040g03030	Retrotransposon protein	No Hit		X
VIT_13s0019g04890	Shugoshin-1	No Hit		X
VIT_04s0023g03590	Unknown	No Hit		X
VIT_12s0059g00310	Unknown	No Hit		X
VIT_07s0005g04620	Unknown	No Hit		X
VIT_00s0342g00040	No hit	No Hit		X
VIT_19s0015g02850	No hit	No Hit		X
VIT_08s0007g00580	No hit	No Hit		X
VIT_14s0006g01510	No hit	No Hit		X
VIT_03s0063g00760	No hit	No Hit		X
VIT_18s0122g00440	Elongation factor 1-alpha 3	No Hit		X
VIT_08s0032g00150	F-box family protein	No Hit		X
VIT_05s0062g00020	F-box family protein	No Hit		X
VIT_06s0004g07120	Gamma interferon responsive lysosomal thiol reductase family protein	No Hit		X
VIT_05s0049g00160	IBR10 (indole-3-butyric acid response 10); catalytic/ dodecenoyl-CoA delta-isomerase [Arabidopsis thaliana]	No Hit		X
VIT_00s0225g00030	Maturase	No Hit		X
VIT_00s2740g00010	Membrane protein-related	No Hit		X
VIT_16s0013g00550	No hit	No Hit		X
VIT_04s0069g01130	No hit	No Hit		X
VIT_05s0049g00780	No hit	No Hit		X
VIT_11s0037g00640	No hit	No Hit		X
VIT_03s0038g00070	No hit	No Hit		X
VIT_01s0010g00140	No hit	No Hit		X
VIT_09s0002g07550	No hit	No Hit		X
VIT_13s0106g00210	No hit	No Hit		X
VIT_18s0001g03380	No hit	No Hit		X
VIT_17s0000g10440	No hit	No Hit		X
VIT_17s0000g06530	No hit	No Hit		X
VIT_07s0005g01070	No hit	No Hit		X
VIT_11s0065g00670	No hit	No Hit		X
VIT_18s0075g00030	No hit	No Hit		X
VIT_18s0122g01450	No hit	No Hit		X
VIT_10s0071g00060	No hit	No Hit		X
VIT_18s0001g08990	No hit	No Hit		X
VIT_15s0048g00620	No hit	No Hit		X
VIT_19s0090g00740	No hit	No Hit		X
VIT_03s0017g00720	No hit	No Hit		X
VIT_05s0049g00620	No hit	No Hit		X
VIT_00s0639g00010	No hit	No Hit		X
VIT_11s0052g00050	No hit	No Hit		X
VIT_09s0054g01320	No hit	No Hit		X
VIT_15s0021g00200	No hit	No Hit		X
VIT_00s0392g00040	No hit	No Hit		X
VIT_03s0017g00520	No hit	No Hit		X
VIT_02s0154g00270	No hit	No Hit		X
VIT_02s0033g00710	No hit	No Hit		X
VIT_11s0052g01520	No hit	No Hit		X
VIT_00s1331g00010	No hit	No Hit		X
VIT_00s0230g00020	No hit	No Hit		X
VIT_14s0060g00070	No hit	No Hit		X
VIT_05s0049g00790	No hit	No Hit		X
VIT_05s0049g00610	No hit	No Hit		X
VIT_08s0032g00450	No hit	No Hit		X
VIT_05s0049g00720	No hit	No Hit		X
VIT_06s0004g05720	No hit	No Hit		X
VIT_18s0072g00420	No hit	No Hit		X
VIT_05s0049g00730	No hit	No Hit		X
VIT_17s0000g09530	No hit	No Hit		X
VIT_18s0122g00650	No hit	No Hit		X
VIT_00s1397g00020	No hit	No Hit		X
VIT_01s0010g00420	No hit	No Hit		X
VIT_00s2562g00010	No hit	No Hit		X
VIT_16s0022g00090	No hit	No Hit		X
VIT_04s0008g04030	No hit	No Hit		X
VIT_13s0047g00830	No hit	No Hit		X
VIT_14s0171g00500	No hit	No Hit		X
VIT_12s0035g02170	No hit	No Hit		X
VIT_13s0101g00290	No hit	No Hit		X
VIT_00s0265g00140	No hit	No Hit		X
VIT_07s0005g06710	No hit	No Hit		X
VIT_10s0003g00400	No hit	No Hit		X
VIT_13s0074g00530	No hit	No Hit		X
VIT_09s0002g00440	No hit	No Hit		X
VIT_13s0064g01120	No hit	No Hit		X
VIT_19s0085g00530	No hit	No Hit		X
VIT_12s0028g01060	No hit	No Hit		X
VIT_00s1351g00020	No hit	No Hit		X
VIT_01s0026g00160	No hit	No Hit		X
VIT_14s0083g00670	No hit	No Hit		X
VIT_08s0007g01860	No hit	No Hit		X
VIT_10s0003g02950	No hit	No Hit		X
VIT_01s0010g01280	No hit	No Hit		X
VIT_16s0013g00600	No hit	No Hit		X
VIT_18s0164g00050	No hit	No Hit		X
VIT_00s0207g00300	No hit	No Hit		X
VIT_14s0060g00310	No hit	No Hit		X
VIT_15s0048g00880	No hit	No Hit		X
VIT_09s0002g02570	No hit	No Hit		X
VIT_01s0137g00680	No hit	No Hit		X
VIT_05s0077g00900	No hit	No Hit		X
VIT_19s0177g00290	No hit	No Hit		X
VIT_00s0199g00290	No hit	No Hit		X
VIT_08s0032g00880	No hit	No Hit		X
VIT_15s0046g00600	No hit	No Hit		X
VIT_09s0054g00250	No hit	No Hit		X
VIT_07s0130g00500	No hit	No Hit		X
VIT_16s0148g00270	No hit	No Hit		X
VIT_07s0095g00610	No hit	No Hit		X
VIT_05s0049g00690	No hit	No Hit		X
VIT_07s0095g00140	No hit	No Hit		X
VIT_12s0121g00110	No hit	No Hit		X
VIT_10s0042g01410	No hit	No Hit		X
VIT_08s0007g00990	No hit	No Hit		X
VIT_08s0058g01080	No hit	No Hit		X
VIT_00s0240g00060	No hit	No Hit		X
VIT_12s0034g00090	No hit	No Hit		X
VIT_09s0018g00980	No hit	No Hit		X
VIT_15s0024g01330	No hit	No Hit		X
VIT_05s0049g00910	No hit	No Hit		X
VIT_19s0027g01930	No hit	No Hit		X
VIT_12s0028g01590	No hit	No Hit		X
VIT_15s0021g00160	No hit	No Hit		X
VIT_13s0064g00510	No hit	No Hit		X
VIT_13s0047g00810	No hit	No Hit		X
VIT_00s0216g00050	No hit	No Hit		X
VIT_12s0035g01270	No hit	No Hit		X
VIT_00s0231g00090	No hit	No Hit		X
VIT_13s0047g00960	No hit	No Hit		X
VIT_16s0022g00900	No hit	No Hit		X
VIT_13s0106g00270	No hit	No Hit		X
VIT_09s0096g00260	No hit	No Hit		X
VIT_09s0018g00050	No hit	No Hit		X
VIT_00s0225g00040	No hit	No Hit		X
VIT_15s0107g00070	No hit	No Hit		X
VIT_13s0101g00310	No hit	No Hit		X
VIT_10s0042g00300	No hit	No Hit		X
[truncated: 3,474 more rows]
